# Supplementary material for: Dibromido(4,7-diazadecane-1,10-di­amine)­copper(II)
Source: Acta Crystallogr Sect E Struct Rep Online. 2011 Aug 17;67(Pt 9):m1266. doi: 10.1107/S160053681103251X (PMC3200928; doi:10.1107/S160053681103251X)
Supplement: Supplementary file 1 [file e-67-m1266-sup1.cif]

##############################################################################
#                                                                            #
# This CIF contains the data in a paper accepted for publication in          #
# Acta Crystallographica Section E. It conforms to the requirements of       #
# Notes for Authors for Acta Crystallographica Section E, and has been       #
# peer reviewed under the auspices of the IUCr Commission on Journals.       #
#                                                                            #
# Full details of the Crystallographic Information File format               #
# are given in the paper "The Crystallographic Information File (CIF):       #
# a New Standard Archive File for Crystallography" by S. R. Hall, F. H.      #
# Allen and I. D. Brown [Acta Cryst. (1991), A47, 655-685].                  #
#                                                                            #
# The current version of the core CIF dictionary is obtainable from          #
# ftp://ftp.iucr.org/pub/cif_core.dic.                                       #
#                                                                            #
# Software is freely available for graphical display of the structure(s)     #
# in this CIF. For information consult the CIF software page                 #
# http://www.iucr.org/resources/cif/software.                                #
#                                                                            #
# This file may be used for bona fide research purposes within the           #
# scientific community so long as proper attribution is given to the journal # 
# article from which it was obtained.                                        #
#                                                                            #
##############################################################################
data_I
_audit_creation_method     SHELXL-97
_chemical_name_systematic
;
Dibromido(4,7-diazadecane-1,10-diamine)copper(II)
;
_chemical_name_common     ?
_chemical_formula_moiety     'C8 H22 Br2 Cu N4'
_chemical_formula_sum     'C8 H22 Br2 Cu N4'
_chemical_formula_iupac     '[Cu Br2 (C8 H22 N4)]'
_chemical_formula_weight     397.66
_chemical_melting_point     ?
_symmetry_cell_setting     orthorhombic
_symmetry_space_group_name_H-M     'P 21 21 21'
_symmetry_space_group_name_Hall     'P 2ac 2ab'
loop_
    _symmetry_equiv_pos_as_xyz
    'x, y, z'
    '-x+1/2, -y, z+1/2'
    '-x, y+1/2, -z+1/2'
    'x+1/2, -y+1/2, -z'
_cell_length_a     6.9666(4)
_cell_length_b     8.4146(6)
_cell_length_c     24.0261(15)
_cell_angle_alpha     90.00
_cell_angle_beta     90.00
_cell_angle_gamma     90.00
_cell_volume     1408.45(15)
_cell_formula_units_Z     4
_cell_measurement_reflns_used     4805
_cell_measurement_theta_min     4.5615
_cell_measurement_theta_max     32.7678
_cell_measurement_temperature     110(2)
_exptl_crystal_description     prism
_exptl_crystal_colour     'dark blue'
_exptl_crystal_size_max     0.4666
_exptl_crystal_size_mid     0.3068
_exptl_crystal_size_min     0.2200
_exptl_crystal_density_diffrn     1.875
_exptl_crystal_density_meas     ?
_exptl_crystal_density_method     'not measured'
_exptl_crystal_F_000     788
_exptl_absorpt_coefficient_mu     7.203
_exptl_absorpt_correction_type     analytical
_exptl_absorpt_process_details
;
(CrysAlisPro; Oxford Diffraction, 2007)
;
_exptl_absorpt_correction_T_min     0.157
_exptl_absorpt_correction_T_max     0.282
_exptl_special_details     ?
_diffrn_ambient_temperature     110(2)
_diffrn_radiation_type     MoK\a
_diffrn_radiation_wavelength     0.71073
_diffrn_radiation_source     'Enhance (Mo) X-ray Source'
_diffrn_radiation_monochromator     graphite
_diffrn_measurement_device_type
;
Goniometer Xcalibur, detector Ruby (Gemini Mo)
;
_diffrn_measurement_method     '\w scans'
_diffrn_detector_area_resol_mean     10.5081
_diffrn_reflns_number     9561
_diffrn_reflns_av_R_equivalents     0.0721
_diffrn_reflns_av_sigmaI/netI     0.0660
_diffrn_reflns_theta_min     4.57
_diffrn_reflns_theta_max     32.83
_diffrn_reflns_theta_full     25.00
_diffrn_measured_fraction_theta_max     0.921
_diffrn_measured_fraction_theta_full     0.989
_diffrn_reflns_limit_h_min     -10
_diffrn_reflns_limit_h_max     9
_diffrn_reflns_limit_k_min     -12
_diffrn_reflns_limit_k_max     11
_diffrn_reflns_limit_l_min     -36
_diffrn_reflns_limit_l_max     35
_diffrn_standards_number     2
_diffrn_standards_interval_count     50
_diffrn_standards_interval_time     ?
_diffrn_standards_decay_%     0
_refine_special_details
;
Refinement of <i>F</i>^2^ against ALL reflections. The weighted <i>R</i>-factor
<i>wR</i> and goodness of fit <i>S</i> are based on <i>F</i>^2^, conventional
<i>R</i>-factors <i>R</i> are based on <i>F</i>, with <i>F</i> set to zero for
negative <i>F</i>^2^. The threshold expression of <i>F</i>^2^ >
2\s(<i>F</i>^2^) is used only for calculating <i>R</i>-factors(gt) <i>etc</i>.
and is not relevant to the choice of reflections for refinement.
<i>R</i>-factors based on <i>F</i>^2^ are statistically about twice as large
as those based on <i>F</i>, and <i>R</i>- factors based on ALL data will be
even larger.
;
_reflns_number_total     2758
_reflns_number_gt     2262
_reflns_threshold_expression     I>2\s(I)
_refine_ls_structure_factor_coef     Fsqd
_refine_ls_matrix_type     full
_refine_ls_R_factor_all     0.0834
_refine_ls_R_factor_gt     0.0705
_refine_ls_wR_factor_gt     0.1791
_refine_ls_wR_factor_ref     0.1833
_refine_ls_goodness_of_fit_ref     1.073
_refine_ls_restrained_S_all     1.070
_refine_ls_number_reflns     2758
_refine_ls_number_parameters     136
_refine_ls_number_restraints     24
_refine_ls_hydrogen_treatment     constr
_refine_ls_weighting_scheme     calc
_refine_ls_weighting_details
         'calc w=1/[\s^2^(Fo^2^)+(0.1030P)^2^+8.8289P] where P=(Fo^2^+2Fc^2^)/3'
_atom_sites_solution_hydrogens     geom
_atom_sites_solution_primary     direct
_atom_sites_solution_secondary     difmap
_refine_ls_shift/su_max     0.000
_refine_ls_shift/su_mean     0.000
_refine_diff_density_max     2.505
_refine_diff_density_min     -1.978
_refine_ls_extinction_method     none
_refine_ls_extinction_coef     ?
_refine_ls_abs_structure_details     ?
_refine_ls_abs_structure_Flack     ?
loop_
    _atom_type_symbol
    _atom_type_description
    _atom_type_scat_dispersion_real
    _atom_type_scat_dispersion_imag
    _atom_type_scat_source
    'C' 'C' 0.0033 0.0000
                         'International Tables Vol C Tables 4.2.6.8 and 6.1.1.4'
    'H' 'H' 0.0000 0.0000
                         'International Tables Vol C Tables 4.2.6.8 and 6.1.1.4'
    'N' 'N' 0.0061 0.0000
                         'International Tables Vol C Tables 4.2.6.8 and 6.1.1.4'
    'Cu' 'Cu' 0.3201 0.0000
                         'International Tables Vol C Tables 4.2.6.8 and 6.1.1.4'
    'Br' 'Br' -0.2901 0.0000
                         'International Tables Vol C Tables 4.2.6.8 and 6.1.1.4'
_computing_data_collection     'CrysAlis PRO (Oxford Diffraction, 2007)'
_computing_cell_refinement     'CrysAlis PRO (Oxford Diffraction, 2007)'
_computing_data_reduction     'CrysAlis RED (Oxford Diffraction, 2007)'
_computing_structure_solution     'SHELXS97 (Sheldrick, 2008)'
_computing_structure_refinement     'SHELXL97 (Sheldrick, 2008)'
_computing_molecular_graphics     'SHELXTL (Sheldrick, 2008)'
_computing_publication_material     'SHELXTL (Sheldrick, 2008)'
loop_
    _atom_site_type_symbol
    _atom_site_label
    _atom_site_fract_x
    _atom_site_fract_y
    _atom_site_fract_z
    _atom_site_U_iso_or_equiv
    _atom_site_adp_type
    _atom_site_calc_flag
    _atom_site_refinement_flags
    _atom_site_occupancy
    _atom_site_symmetry_multiplicity
    _atom_site_disorder_assembly
    _atom_site_disorder_group
    Cu Cu 0.84387(19) 0.88632(13) 0.11140(4) 0.0099(2) Uani d . 1 1 . .
    Br Br1 1.15943(15) 1.06828(12) 0.15326(4) 0.0187(2) Uani d . 1 1 . .
    Br Br2 0.52369(16) 0.69368(14) 0.06892(5) 0.0225(3) Uani d . 1 1 . .
    N N1 0.8009(12) 1.0062(10) 0.0394(3) 0.0132(16) Uani d . 1 1 . .
    H H1C 0.9013 0.9823 0.0160 0.016 Uiso calc R 1 1 . .
    H H1D 0.6914 0.9661 0.0233 0.016 Uiso calc R 1 1 . .
    N N2 0.6456(12) 1.0252(8) 0.1509(3) 0.0106(13) Uani d . 1 1 . .
    H H2C 0.5256 0.9901 0.1392 0.013 Uiso calc R 1 1 . .
    N N3 0.8538(13) 0.7653(9) 0.1852(3) 0.0125(14) Uani d . 1 1 . .
    H H3C 0.9601 0.8035 0.2044 0.015 Uiso calc R 1 1 . .
    N N4 1.0360(12) 0.7415(9) 0.0756(3) 0.0110(14) Uani d U 1 1 . .
    H H4C 1.0215 0.7508 0.0376 0.013 Uiso calc R 1 1 . .
    H H4D 1.1562 0.7796 0.0841 0.013 Uiso calc R 1 1 . .
    C C1 0.7815(17) 1.1841(12) 0.0409(4) 0.0178(19) Uani d . 1 1 . .
    H H1A 0.9031 1.2316 0.0542 0.021 Uiso calc R 1 1 . .
    H H1B 0.7571 1.2240 0.0028 0.021 Uiso calc R 1 1 . .
    C C2 0.6201(14) 1.2343(11) 0.0785(4) 0.0143(18) Uani d . 1 1 . .
    H H2A 0.5018 1.1786 0.0666 0.017 Uiso calc R 1 1 . .
    H H2B 0.5983 1.3496 0.0734 0.017 Uiso calc R 1 1 . .
    C C3 0.6518(15) 1.2020(11) 0.1399(4) 0.0123(15) Uani d U 1 1 . .
    H H3A 0.7780 1.2451 0.1514 0.015 Uiso calc R 1 1 . .
    H H3B 0.5511 1.2559 0.1620 0.015 Uiso calc R 1 1 . .
    C C4 0.6583(17) 0.9909(12) 0.2110(4) 0.0160(17) Uani d . 1 1 . .
    H H4A 0.5407 1.0279 0.2302 0.019 Uiso calc R 1 1 . .
    H H4B 0.7700 1.0467 0.2274 0.019 Uiso calc R 1 1 . .
    C C5 0.6801(16) 0.8160(13) 0.2179(4) 0.0179(19) Uani d . 1 1 . .
    H H5A 0.5644 0.7606 0.2039 0.021 Uiso calc R 1 1 . .
    H H5B 0.6970 0.7891 0.2577 0.021 Uiso calc R 1 1 . .
    C C6 0.8734(14) 0.5888(11) 0.1836(4) 0.0138(18) Uani d U 1 1 . .
    H H6A 0.7584 0.5421 0.1658 0.017 Uiso calc R 1 1 . .
    H H6B 0.8813 0.5473 0.2221 0.017 Uiso calc R 1 1 . .
    C C7 1.0503(15) 0.5394(11) 0.1517(4) 0.0158(18) Uani d U 1 1 . .
    H H7A 1.0739 0.4248 0.1581 0.019 Uiso calc R 1 1 . .
    H H7B 1.1623 0.5986 0.1663 0.019 Uiso calc R 1 1 . .
    C C8 1.0339(15) 0.5691(11) 0.0892(4) 0.0142(17) Uani d . 1 1 . .
    H H8A 1.1419 0.5161 0.0700 0.017 Uiso calc R 1 1 . .
    H H8B 0.9130 0.5216 0.0754 0.017 Uiso calc R 1 1 . .
loop_
    _atom_site_aniso_label
    _atom_site_aniso_U_11
    _atom_site_aniso_U_22
    _atom_site_aniso_U_33
    _atom_site_aniso_U_12
    _atom_site_aniso_U_13
    _atom_site_aniso_U_23
    Cu 0.0119(5) 0.0064(4) 0.0113(4) 0.0022(4) 0.0026(4) 0.0007(4)
    Br1 0.0107(4) 0.0185(5) 0.0270(5) -0.0016(4) -0.0007(4) -0.0062(4)
    Br2 0.0169(5) 0.0213(5) 0.0293(5) -0.0013(4) -0.0023(4) -0.0026(4)
    N1 0.011(4) 0.011(4) 0.017(4) -0.004(3) -0.001(3) 0.002(3)
    N2 0.010(3) 0.005(3) 0.017(3) 0.001(3) -0.001(3) -0.001(3)
    N3 0.011(3) 0.012(3) 0.015(3) -0.001(3) 0.003(3) 0.002(3)
    N4 0.008(3) 0.009(3) 0.016(3) 0.002(2) 0.002(2) 0.000(2)
    C1 0.023(5) 0.012(4) 0.018(4) -0.002(4) 0.003(4) 0.005(4)
    C2 0.012(4) 0.005(3) 0.026(5) 0.004(3) 0.001(3) 0.002(3)
    C3 0.012(3) 0.006(3) 0.019(3) 0.001(3) 0.001(3) 0.002(3)
    C4 0.017(4) 0.021(4) 0.010(3) 0.002(4) 0.004(4) -0.002(3)
    C5 0.019(5) 0.020(4) 0.015(4) 0.006(4) 0.006(4) 0.003(4)
    C6 0.016(4) 0.009(3) 0.017(3) 0.003(3) 0.002(3) 0.004(3)
    C7 0.020(4) 0.009(3) 0.018(3) 0.005(3) 0.001(3) 0.003(3)
    C8 0.016(4) 0.009(4) 0.017(4) 0.004(4) 0.004(3) -0.003(3)
_geom_special_details
;
All s.u.'s (except the s.u. in the dihedral angle between two l.s. planes) are
estimated using the full covariance matrix. The cell s.u.'s are taken into
account individually in the estimation of s.u.'s in distances, angles and
torsion angles; correlations between s.u.'s in cell parameters are only used
when they are defined by crystal symmetry. An approximate (isotropic)
treatment of cell s.u.'s is used for estimating s.u.'s involving l.s. planes.
;
loop_
    _geom_bond_atom_site_label_1
    _geom_bond_atom_site_label_2
    _geom_bond_site_symmetry_2
    _geom_bond_distance
    _geom_bond_publ_flag
    Cu N4 . 2.005(8) ?
    Cu N1 . 2.025(8) ?
    Cu N2 . 2.043(8) ?
    Cu N3 . 2.046(8) ?
    Cu Br1 . 2.8616(17) ?
    Cu Br2 . 2.9402(17) ?
    N1 C1 . 1.503(13) ?
    N1 H1C . 0.9200 ?
    N1 H1D . 0.9200 ?
    N2 C4 . 1.476(12) ?
    N2 C3 . 1.512(11) ?
    N2 H2C . 0.9300 ?
    N3 C6 . 1.492(11) ?
    N3 C5 . 1.504(13) ?
    N3 H3C . 0.9300 ?
    N4 C8 . 1.487(12) ?
    N4 H4C . 0.9200 ?
    N4 H4D . 0.9200 ?
    C1 C2 . 1.503(14) ?
    C1 H1A . 0.9900 ?
    C1 H1B . 0.9900 ?
    C2 C3 . 1.517(13) ?
    C2 H2A . 0.9900 ?
    C2 H2B . 0.9900 ?
    C3 H3A . 0.9900 ?
    C3 H3B . 0.9900 ?
    C4 C5 . 1.489(15) ?
    C4 H4A . 0.9900 ?
    C4 H4B . 0.9900 ?
    C5 H5A . 0.9900 ?
    C5 H5B . 0.9900 ?
    C6 C7 . 1.510(14) ?
    C6 H6A . 0.9900 ?
    C6 H6B . 0.9900 ?
    C7 C8 . 1.526(14) ?
    C7 H7A . 0.9900 ?
    C7 H7B . 0.9900 ?
    C8 H8A . 0.9900 ?
    C8 H8B . 0.9900 ?
loop_
    _geom_angle_atom_site_label_1
    _geom_angle_atom_site_label_2
    _geom_angle_atom_site_label_3
    _geom_angle_site_symmetry_1
    _geom_angle_site_symmetry_3
    _geom_angle
    _geom_angle_publ_flag
    N4 Cu N1 . . 92.0(3) ?
    N4 Cu N2 . . 177.1(3) ?
    N1 Cu N2 . . 90.7(3) ?
    N4 Cu N3 . . 92.7(3) ?
    N1 Cu N3 . . 173.4(4) ?
    N2 Cu N3 . . 84.6(3) ?
    N4 Cu Br1 . . 87.9(2) ?
    N1 Cu Br1 . . 98.5(2) ?
    N2 Cu Br1 . . 92.9(2) ?
    N3 Cu Br1 . . 86.3(3) ?
    N4 Cu Br2 . . 91.3(2) ?
    N1 Cu Br2 . . 82.3(2) ?
    N2 Cu Br2 . . 87.9(2) ?
    N3 Cu Br2 . . 93.0(3) ?
    Br1 Cu Br2 . . 178.89(6) ?
    C1 N1 Cu . . 119.3(7) ?
    C1 N1 H1C . . 107.5 ?
    Cu N1 H1C . . 107.5 ?
    C1 N1 H1D . . 107.5 ?
    Cu N1 H1D . . 107.5 ?
    H1C N1 H1D . . 107.0 ?
    C4 N2 C3 . . 111.2(7) ?
    C4 N2 Cu . . 107.6(6) ?
    C3 N2 Cu . . 117.6(6) ?
    C4 N2 H2C . . 106.6 ?
    C3 N2 H2C . . 106.6 ?
    Cu N2 H2C . . 106.6 ?
    C6 N3 C5 . . 111.7(8) ?
    C6 N3 Cu . . 118.5(6) ?
    C5 N3 Cu . . 106.5(6) ?
    C6 N3 H3C . . 106.5 ?
    C5 N3 H3C . . 106.5 ?
    Cu N3 H3C . . 106.5 ?
    C8 N4 Cu . . 119.4(6) ?
    C8 N4 H4C . . 107.5 ?
    Cu N4 H4C . . 107.5 ?
    C8 N4 H4D . . 107.5 ?
    Cu N4 H4D . . 107.5 ?
    H4C N4 H4D . . 107.0 ?
    C2 C1 N1 . . 111.2(8) ?
    C2 C1 H1A . . 109.4 ?
    N1 C1 H1A . . 109.4 ?
    C2 C1 H1B . . 109.4 ?
    N1 C1 H1B . . 109.4 ?
    H1A C1 H1B . . 108.0 ?
    C1 C2 C3 . . 115.2(8) ?
    C1 C2 H2A . . 108.5 ?
    C3 C2 H2A . . 108.5 ?
    C1 C2 H2B . . 108.5 ?
    C3 C2 H2B . . 108.5 ?
    H2A C2 H2B . . 107.5 ?
    N2 C3 C2 . . 110.0(7) ?
    N2 C3 H3A . . 109.7 ?
    C2 C3 H3A . . 109.7 ?
    N2 C3 H3B . . 109.7 ?
    C2 C3 H3B . . 109.7 ?
    H3A C3 H3B . . 108.2 ?
    N2 C4 C5 . . 107.9(8) ?
    N2 C4 H4A . . 110.1 ?
    C5 C4 H4A . . 110.1 ?
    N2 C4 H4B . . 110.1 ?
    C5 C4 H4B . . 110.1 ?
    H4A C4 H4B . . 108.4 ?
    C4 C5 N3 . . 107.7(9) ?
    C4 C5 H5A . . 110.2 ?
    N3 C5 H5A . . 110.2 ?
    C4 C5 H5B . . 110.2 ?
    N3 C5 H5B . . 110.2 ?
    H5A C5 H5B . . 108.5 ?
    N3 C6 C7 . . 111.2(8) ?
    N3 C6 H6A . . 109.4 ?
    C7 C6 H6A . . 109.4 ?
    N3 C6 H6B . . 109.4 ?
    C7 C6 H6B . . 109.4 ?
    H6A C6 H6B . . 108.0 ?
    C6 C7 C8 . . 113.1(8) ?
    C6 C7 H7A . . 109.0 ?
    C8 C7 H7A . . 109.0 ?
    C6 C7 H7B . . 109.0 ?
    C8 C7 H7B . . 109.0 ?
    H7A C7 H7B . . 107.8 ?
    N4 C8 C7 . . 112.1(8) ?
    N4 C8 H8A . . 109.2 ?
    C7 C8 H8A . . 109.2 ?
    N4 C8 H8B . . 109.2 ?
    C7 C8 H8B . . 109.2 ?
    H8A C8 H8B . . 107.9 ?
loop_
    _geom_torsion_atom_site_label_1
    _geom_torsion_atom_site_label_2
    _geom_torsion_atom_site_label_3
    _geom_torsion_atom_site_label_4
    _geom_torsion_site_symmetry_1
    _geom_torsion_site_symmetry_2
    _geom_torsion_site_symmetry_3
    _geom_torsion_site_symmetry_4
    _geom_torsion
    _geom_torsion_publ_flag
    N4 Cu N1 C1 . . . . -139.1(8) ?
    N2 Cu N1 C1 . . . . 42.1(8) ?
    Br1 Cu N1 C1 . . . . -50.9(8) ?
    Br2 Cu N1 C1 . . . . 129.9(8) ?
    N1 Cu N2 C4 . . . . -170.1(6) ?
    N3 Cu N2 C4 . . . . 14.4(6) ?
    Br1 Cu N2 C4 . . . . -71.6(6) ?
    Br2 Cu N2 C4 . . . . 107.6(6) ?
    N1 Cu N2 C3 . . . . -43.7(7) ?
    N3 Cu N2 C3 . . . . 140.8(7) ?
    Br1 Cu N2 C3 . . . . 54.8(6) ?
    Br2 Cu N2 C3 . . . . -126.0(6) ?
    N4 Cu N3 C6 . . . . -37.2(8) ?
    N2 Cu N3 C6 . . . . 141.9(8) ?
    Br1 Cu N3 C6 . . . . -124.9(7) ?
    Br2 Cu N3 C6 . . . . 54.3(7) ?
    N4 Cu N3 C5 . . . . -164.0(7) ?
    N2 Cu N3 C5 . . . . 15.1(6) ?
    Br1 Cu N3 C5 . . . . 108.3(6) ?
    Br2 Cu N3 C5 . . . . -72.5(6) ?
    N1 Cu N4 C8 . . . . -138.9(7) ?
    N3 Cu N4 C8 . . . . 36.5(7) ?
    Br1 Cu N4 C8 . . . . 122.7(7) ?
    Br2 Cu N4 C8 . . . . -56.6(7) ?
    Cu N1 C1 C2 . . . . -57.3(11) ?
    N1 C1 C2 C3 . . . . 67.5(11) ?
    C4 N2 C3 C2 . . . . -174.8(8) ?
    Cu N2 C3 C2 . . . . 60.6(10) ?
    C1 C2 C3 N2 . . . . -69.7(11) ?
    C3 N2 C4 C5 . . . . -171.9(9) ?
    Cu N2 C4 C5 . . . . -41.8(10) ?
    N2 C4 C5 N3 . . . . 56.4(11) ?
    C6 N3 C5 C4 . . . . -172.8(8) ?
    Cu N3 C5 C4 . . . . -42.0(9) ?
    C5 N3 C6 C7 . . . . -178.8(8) ?
    Cu N3 C6 C7 . . . . 56.9(10) ?
    N3 C6 C7 C8 . . . . -70.4(11) ?
    Cu N4 C8 C7 . . . . -55.5(10) ?
    C6 C7 C8 N4 . . . . 69.7(11) ?
loop_
    _geom_hbond_atom_site_label_D
    _geom_hbond_atom_site_label_H
    _geom_hbond_atom_site_label_A
    _geom_hbond_site_symmetry_A
    _geom_hbond_distance_DH
    _geom_hbond_distance_HA
    _geom_hbond_distance_DA
    _geom_hbond_angle_DHA
    N1 H1C Br2 4_565 0.92 2.66 3.466(9) 146.5
    N1 H1D Br2 . 0.92 2.80 3.339(8) 118.8
    N2 H2C Br1 1_455 0.93 2.66 3.407(8) 138.3
    N2 H2C Br2 . 0.93 3.01 3.519(7) 115.9
    N3 H3C Br1 . 0.93 2.90 3.409(8) 116.0
    N4 H4C Br2 4_565 0.92 2.60 3.515(8) 171.4
    N4 H4D Br2 1_655 0.92 2.69 3.425(8) 138.0
    N4 H4D Br1 . 0.92 2.94 3.433(8) 114.9
data_global
_journal_date_recd_electronic     2011-08-08
_journal_date_accepted     2011-08-10
_journal_name_full     'Acta Crystallographica, Section E'
_journal_year     2011
_journal_volume     67
_journal_issue      9
_journal_page_first     m1266
_journal_page_last     m1266
_journal_paper_category     QM
_journal_coeditor_code     PV2444
_publ_contact_author_name     'Ray J. Butcher'
_publ_contact_author_address
;
Department of Chemistry
Howard University
525 College Street NW
Washington DC 20059
USA
;
_publ_contact_author_email     'rbutcher99@yahoo.com'
_publ_contact_author_fax     '202-806-5442'
_publ_contact_author_phone     '202-806-9892'
_publ_section_title
;
Dibromido(4,7-diazadecane-1,10-diamine)copper(II)
;
_publ_section_title_footnote     .
loop_
    _publ_author_name
    _publ_author_footnote
    _publ_author_address
    'Assey, Gervas E.' ?
;
Department of Chemistry
Howard University
525 College Street NW
Washington DC 20059
USA
;
    'Butcher, Ray J.' .
;
Department of Chemistry
Howard University
525 College Street NW
Washington DC 20059
USA
;
    'Gultneh, Yilma' .
;
Department of Chemistry
Howard University
525 College Street NW
Washington DC 20059
USA
;
_publ_section_synopsis     .
