# Supplementary material for: Dibromido(4,7-diazadecane-1,10-di­amine)­copper(II)
Source: Acta Crystallogr Sect E Struct Rep Online. 2011 Aug 17;67(Pt 9):m1266. doi: 10.1107/S160053681103251X (PMC3200928; doi:10.1107/S160053681103251X)
Supplement: Supplementary file 2 [file e-67-m1266-Isup2.hkl]

#
# h,k,l, Fc-squared, Fo-squared, sigma(Fo-squared) and status flag
#
data_I
_shelx_title ' ga125 in P2(1)2(1)2(1)'
_shelx_refln_list_code          4
_shelx_F_calc_maximum      216.89
_exptl_crystal_F_000       788.00
_reflns_d_resolution_high  0.6555
 
loop_
 _symmetry_equiv_pos_as_xyz
 'x, y, z'
 '-x+1/2, -y, z+1/2'
 '-x, y+1/2, -z+1/2'
 'x+1/2, -y+1/2, -z'
 
_cell_length_a     6.9666
_cell_length_b     8.4146
_cell_length_c    24.0261
_cell_angle_alpha  90.000
_cell_angle_beta   90.000
_cell_angle_gamma  90.000
 
_shelx_F_squared_multiplier     1.000
 
loop_
 _refln_index_h
 _refln_index_k
 _refln_index_l
 _refln_F_squared_calc
 _refln_F_squared_meas
 _refln_F_squared_sigma
 _refln_observed_status
   2   0   0      113.74      168.27     27.05 o
   4   0   0     4703.65     8478.93    693.82 o
   6   0   0    32250.78    41479.32   1651.85 o
   8   0   0       94.03      266.35    184.58 o
   2   1   0     9583.38    13311.05    789.90 o
   3   1   0       46.39      143.72     26.11 o
   4   1   0    13089.33    17462.50    132.36 o
   5   1   0        0.43      109.83     33.10 o
   6   1   0    10537.73    12581.05    156.37 o
   7   1   0      116.93      140.38     50.24 o
   8   1   0      108.12       99.94    176.58 o
   9   1   0       93.00      211.56    224.13 o
  10   1   0     1362.23     1659.15    289.78 o
   0   2   0        8.26      142.58     18.84 o
   1   2   0     2995.44     2322.59     44.28 o
   2   2   0    13211.09    14913.32    897.25 o
   3   2   0     2277.55     1736.83     88.03 o
   4   2   0     8729.93     8845.50     94.56 o
   5   2   0      413.49      632.01    160.69 o
   6   2   0      373.53      655.74     64.75 o
   7   2   0      719.58     1167.08     72.14 o
   8   2   0      539.38      671.13    190.94 o
   9   2   0       39.02      144.86    232.02 o
  10   2   0      440.68      598.89    303.29 o
   1   3   0     2307.47     3019.06     57.49 o
   2   3   0    25253.41    26280.63    814.52 o
   3   3   0     1177.01     1167.28     68.05 o
   4   3   0     5773.62     6814.90    129.88 o
   5   3   0     7645.93     7615.32     80.28 o
   6   3   0       60.57      245.18     99.05 o
   7   3   0      301.48      666.41    320.35 o
   8   3   0     7122.85     7547.48    263.24 o
   9   3   0      264.08      577.95    253.63 o
   0   4   0      227.15      431.87     25.26 o
   1   4   0    23579.92    20623.48    286.53 o
   2   4   0     1930.05     1860.28     46.77 o
   3   4   0      210.89      227.12     29.92 o
   4   4   0     2273.64     2458.28     61.82 o
   5   4   0     2747.10     2304.28     85.64 o
   6   4   0      753.44      711.15     80.94 o
   7   4   0     3253.79     3551.07    213.39 o
   8   4   0        8.12      612.00    558.04 o
   9   4   0      529.10     1587.87    769.89 o
   1   5   0      927.06     1207.30     33.23 o
   2   5   0     2753.90     2669.85     48.68 o
   3   5   0      966.16     2151.19    771.76 o
   4   5   0     1621.58     1736.05    198.77 o
   5   5   0     2046.45     1844.70    258.66 o
   6   5   0      510.36      703.23     92.66 o
   7   5   0      851.48      792.06    126.26 o
   8   5   0      462.52      595.77    104.45 o
   9   5   0      615.30     1750.25    911.77 o
   0   6   0     3173.55     4353.53     81.17 o
   1   6   0        7.55      297.77     60.92 o
   2   6   0     1365.47     1070.74     51.66 o
   3   6   0    13439.93    13470.86   1055.04 o
   4   6   0     6061.44     5557.57    355.14 o
   5   6   0        0.95      148.25     84.23 o
   6   6   0     1137.50     1712.34    212.22 o
   7   6   0       82.32      867.82    113.16 o
   8   6   0       21.68      164.86    109.01 o
   1   7   0     5063.67     4952.42     74.20 o
   2   7   0     4773.66     5955.09    141.96 o
   3   7   0      157.84      179.56     71.41 o
   4   7   0      136.95     1746.16    316.98 o
   5   7   0     2099.88     2617.42    351.15 o
   6   7   0       85.26      431.59    106.50 o
   7   7   0     1996.68     1858.50    131.27 o
   8   7   0     1187.08     1450.36    458.71 o
   0   8   0     2549.11     2269.36    112.93 o
   1   8   0      656.54      755.00     54.03 o
   2   8   0     1499.16     2488.44     94.09 o
   3   8   0       10.73      272.33     83.69 o
   4   8   0     1369.03     1454.99    104.98 o
   5   8   0      134.77      538.92    124.63 o
   6   8   0      508.50      654.09    134.91 o
   7   8   0       62.38       52.79    125.94 o
   1   9   0     5904.85     5639.49    258.82 o
   3   9   0      240.51      360.45     98.27 o
   4   9   0      592.89     1402.21    163.22 o
   5   9   0     4775.41     3578.18    147.10 o
   6   9   0      547.25      546.77    129.00 o
   7   9   0      934.31      906.48    145.45 o
   0  10   0     2215.72     3200.70    437.09 o
   1  10   0     1035.28      928.07     92.72 o
   2  10   0      111.79      318.43     85.80 o
   3  10   0     7193.65     6279.23    436.89 o
   4  10   0       44.93      357.56    127.09 o
   5  10   0       11.77      153.92    125.22 o
   6  10   0      561.26      761.25    170.18 o
   1  11   0        3.23      190.93    126.80 o
   2  11   0        6.98      154.28    177.46 o
   3  11   0      574.67      810.93    196.26 o
   4  11   0       31.99      149.58    196.74 o
   0  12   0       98.04      141.37    202.65 o
   1  12   0     2032.88     2012.81    156.67 o
   2   0   1     3159.89     4542.69     68.07 o
   3   0   1    21341.31    31134.67    195.35 o
   4   0   1     5682.54     7693.16    356.45 o
   5   0   1        0.57       19.16     30.84 o
   6   0   1     2161.65     2730.96     56.69 o
   7   0   1     1559.87     2033.31     80.23 o
   8   0   1     3152.14     2863.03    149.99 o
   9   0   1     2076.33     2095.41    168.46 o
   2   1   1    19106.45    21697.21    658.12 o
   3   1   1     7333.67    10804.40    220.03 o
   4   1   1     5942.25     7446.63     66.47 o
   5   1   1     4019.47     5397.46    117.61 o
   6   1   1     3090.51     3975.51     79.50 o
   7   1   1     3092.61     3894.68    114.95 o
   8   1   1      439.50      470.64    107.06 o
   9   1   1     1134.04     1068.21    165.74 o
  10   1   1      249.67      709.21    198.15 o
   0   2   1     5686.01     5898.59    106.40 o
   1   2   1    12314.53    13483.96    366.65 o
   2   2   1     1069.99     1577.34     88.12 o
   3   2   1      510.93      743.19     29.47 o
   4   2   1     2694.73     2540.66     40.29 o
   5   2   1    10090.73    10533.99    243.23 o
   6   2   1     1633.73     1687.59     80.95 o
   7   2   1      802.64      950.42     63.31 o
   9   2   1      249.63      314.18    166.18 o
  10   2   1      735.73      630.00    212.31 o
   0   3   1      514.50      187.75     12.91 o
   1   3   1    22290.94    22440.40    388.61 o
   2   3   1     5956.58     6822.29    291.71 o
   3   3   1     2405.17     2084.52    103.10 o
   4   3   1     1731.67     2038.15     43.35 o
   5   3   1    10158.86    10766.53     82.88 o
   6   3   1      570.40      612.87     75.20 o
   7   3   1     1309.86     1527.37     78.99 o
   8   3   1     1464.80     1705.64    116.28 o
   9   3   1      246.41      433.25    120.14 o
   0   4   1     3680.61     4480.27     40.80 o
   1   4   1     9079.95     8846.05     97.77 o
   2   4   1     7330.95     7701.56    161.25 o
   3   4   1     5653.63     5726.82    163.82 o
   4   4   1     3440.79     3355.81     91.85 o
   5   4   1       22.64       75.72     34.46 o
   6   4   1      903.57      948.01     67.46 o
   7   4   1     4709.20     4443.34     80.06 o
   8   4   1     1350.27     1252.44     93.92 o
   9   4   1     1754.71     1824.85    167.93 o
   0   5   1     3413.97     3190.80     68.12 o
   1   5   1     1195.83      839.56     17.64 o
   2   5   1     1048.84     1312.49     27.68 o
   3   5   1    14563.38    12199.99    123.13 o
   4   5   1     2117.64     2413.84     85.41 o
   5   5   1     2787.68     2666.24    114.86 o
   6   5   1     2019.24     2147.15    115.41 o
   7   5   1      712.06      964.67    169.68 o
   8   5   1       11.05      253.48     92.45 o
   9   5   1     1181.93     1267.81    178.18 o
   0   6   1    12523.08    12425.91    115.52 o
   1   6   1     7328.23     7242.43     71.83 o
   2   6   1       67.46      146.71     30.38 o
   3   6   1     4320.07     4388.02     95.26 o
   4   6   1      883.49     1250.26     78.93 o
   5   6   1      421.32      482.45     76.58 o
   6   6   1     2594.66     2746.97    116.20 o
   7   6   1     2534.93     2530.88    143.00 o
   8   6   1       67.01      240.19     96.26 o
   0   7   1      363.50      526.30     43.64 o
   1   7   1     1805.17     2415.48     76.78 o
   2   7   1     6063.24     6537.33    102.69 o
   3   7   1       97.26      259.61     75.58 o
   4   7   1     4952.86     4804.72    165.74 o
   5   7   1     1617.37     1988.31     88.27 o
   6   7   1      750.64      779.50    106.36 o
   7   7   1      495.03     1017.67     86.88 o
   8   7   1      402.60      625.77    103.70 o
   0   8   1        0.26      526.16    214.13 o
   1   8   1      636.76     1919.76    313.35 o
   2   8   1     4579.71     4888.74    142.38 o
   3   8   1      594.48      566.46     60.50 o
   4   8   1      520.79      999.63     72.02 o
   5   8   1      779.00     2537.77    673.57 o
   6   8   1      145.31      238.00     84.76 o
   7   8   1       49.34      102.30     89.31 o
   8   8   1     2552.03     2215.01    212.03 o
   0   9   1      188.77      341.44     81.87 o
   1   9   1      632.60     2374.48    199.43 o
   2   9   1     3768.08     3363.50     84.70 o
   3   9   1      420.54      403.70     67.74 o
   4   9   1     2537.05     2383.80    136.34 o
   5   9   1       69.87      659.41    160.31 o
   6   9   1      118.17      306.12     90.64 o
   7   9   1      256.78      422.40     99.14 o
   0  10   1     2528.72     2770.33    105.59 o
   1  10   1      340.62      995.25    107.49 o
   2  10   1      714.15      614.58     65.39 o
   3  10   1      145.50      330.10    116.69 o
   4  10   1     1256.25     1203.79     86.27 o
   5  10   1      263.48      368.68     86.51 o
   6  10   1     1261.20     1187.74    121.71 o
   0  11   1     2563.43     2120.78    137.10 o
   1  11   1      624.83      598.96     88.81 o
   2  11   1       59.19      104.16    102.81 o
   3  11   1      183.87     2063.01    931.46 o
   4  11   1      247.10      221.48    148.89 o
   0  12   1      494.51      405.78    135.96 o
   1  12   1       69.42      726.05    174.38 o
   2   0   2     8264.19    11229.18     48.66 o
   3   0   2     1111.68     1455.49     47.72 o
   4   0   2     7935.85     9389.39    381.57 o
   5   0   2       13.74      319.66     31.84 o
   6   0   2        6.21       60.22     41.52 o
   7   0   2       87.00       89.88     43.97 o
   8   0   2       87.30      147.09    129.06 o
   9   0   2      885.46      957.55    161.92 o
   2   1   2    21118.31    23267.59    226.53 o
   3   1   2     8155.45    10356.82     58.82 o
   4   1   2    15004.92    20778.64    566.70 o
   5   1   2     3240.46     3750.56    109.79 o
   6   1   2     9569.67    11873.96    183.77 o
   7   1   2       17.41       91.11     48.84 o
   8   1   2     1041.43     1062.69    111.80 o
   9   1   2      134.73      502.50    160.87 o
  10   1   2     2111.40     1910.32    201.78 o
   0   2   2    10226.00    10218.48     44.63 o
   1   2   2    10619.50    11297.69    533.05 o
   2   2   2    34713.95    37310.32    134.44 o
   3   2   2     1633.19     2026.94     76.55 o
   4   2   2     4722.89     5074.95     66.75 o
   5   2   2      671.68      761.13     35.05 o
   6   2   2      741.48      918.05     41.31 o
   7   2   2     2663.36     3134.46    201.83 o
   8   2   2     9192.41     9242.32    409.18 o
   9   2   2      811.96      845.61    169.84 o
  10   2   2      164.88      360.75    255.09 o
   0   3   2     1157.17      502.63     14.25 o
   1   3   2     1021.05      988.12     25.09 o
   2   3   2     3874.71     3455.92    137.27 o
   3   3   2     2843.18     2545.02     92.30 o
   4   3   2     3276.04     3234.70    152.90 o
   5   3   2      504.20      577.88     30.62 o
   6   3   2      824.78      734.68     68.75 o
   7   3   2      906.53      960.64     56.27 o
   8   3   2      101.89      919.54    349.87 o
   9   3   2      341.70      474.22    123.02 o
   0   4   2       48.53       60.19     15.33 o
   1   4   2     1821.74     1445.29     28.61 o
   2   4   2     5460.08     5866.91     57.10 o
   3   4   2     6147.33     5873.61    219.89 o
   4   4   2     7666.37     7602.82    324.66 o
   5   4   2     1153.67     1292.40     44.68 o
   6   4   2     1314.51     1348.62    100.88 o
   7   4   2      266.29      487.17    108.69 o
   8   4   2      557.83      563.84    101.83 o
   9   4   2      218.50      344.56    115.63 o
   0   5   2    14418.12    11641.06    196.81 o
   1   5   2     1126.99     1153.22     81.31 o
   2   5   2     1912.97     1935.04     45.89 o
   3   5   2     9075.94     9592.35    304.45 o
   4   5   2      596.15      885.60     66.96 o
   5   5   2      271.93      513.82     88.29 o
   6   5   2     5035.53     5076.32    126.58 o
   7   5   2     1910.79     2288.52    257.69 o
   8   5   2      304.90      413.47     91.16 o
   9   5   2     1684.82     2177.15    475.50 o
   0   6   2     1619.52     1920.96     64.34 o
   1   6   2     2714.13     2706.39    134.03 o
   2   6   2      169.77      137.72     29.42 o
   3   6   2      888.04      953.71     49.45 o
   4   6   2     1244.62     1206.13     58.49 o
   5   6   2      344.10      400.00     61.95 o
   6   6   2      765.41     2005.20    354.63 o
   7   6   2     1898.18     2082.58     86.68 o
   8   6   2      435.51      634.35     90.63 o
   0   7   2       31.88      391.14    120.60 o
   1   7   2     5422.18     5202.22     51.76 o
   2   7   2     2524.72     2867.36    219.81 o
   3   7   2      931.96     1689.31    303.17 o
   4   7   2     2484.67     3197.47    112.60 o
   5   7   2     1434.13     1625.39    106.59 o
   6   7   2      366.68      686.40     88.13 o
   7   7   2     1302.57     1247.90     88.82 o
   8   7   2      128.56      302.47    100.40 o
   0   8   2        0.28       49.13     47.96 o
   1   8   2     5602.43     6055.49    282.59 o
   2   8   2     3076.22     3790.20    103.17 o
   3   8   2       33.48      143.74     52.49 o
   4   8   2     1670.88     2093.48    209.99 o
   5   8   2     7202.06     6612.56    412.47 o
   6   8   2       77.55      170.13     83.06 o
   7   8   2      317.08      304.65     90.33 o
   8   8   2      763.38     1244.47    142.68 o
   0   9   2      908.92      990.04     84.83 o
   1   9   2     3246.02     2995.72    101.98 o
   2   9   2      342.67     1032.36    126.90 o
   3   9   2       31.87      230.73     67.41 o
   4   9   2      305.41      771.55     77.58 o
   5   9   2      727.66      788.80     85.33 o
   6   9   2      158.42      260.91     89.44 o
   7   9   2      617.43      593.28     98.61 o
   0  10   2      786.07     1445.97    113.59 o
   1  10   2     2230.76     2259.30    123.94 o
   2  10   2      179.13      322.68     77.58 o
   3  10   2      427.24     1212.69    122.46 o
   4  10   2      232.27      314.45    111.03 o
   5  10   2      263.44      311.64    108.63 o
   6  10   2      310.76      640.43    171.50 o
   0  11   2      150.55     1026.84    212.83 o
   1  11   2      273.20      431.44     91.37 o
   2  11   2      264.20      276.55    123.00 o
   3  11   2     6097.41     4613.86    170.94 o
   4  11   2      154.86      367.98    143.83 o
   0  12   2       73.02      179.95    142.46 o
   1  12   2      738.91      645.42    204.06 o
   2   0   3     7654.65    10062.48    106.39 o
   3   0   3    29151.20    36409.99    718.70 o
   4   0   3     4328.29     5932.90     53.93 o
   5   0   3       13.11       68.86     28.06 o
   6   0   3       15.26       57.82     34.58 o
   7   0   3        5.48       17.95     62.31 o
   8   0   3      507.64      394.39    129.76 o
   9   0   3     2104.99     2020.49    235.65 o
  10   0   3      672.72      525.22    272.47 o
   1   1   3       13.16      111.44     13.81 o
   2   1   3     7342.15     8611.95    107.13 o
   3   1   3     8840.88     9576.54    311.53 o
   4   1   3      377.57      604.73     36.48 o
   5   1   3      209.87      240.85     21.66 o
   6   1   3      703.66      874.52     47.55 o
   7   1   3     4333.74     4472.00    148.85 o
   8   1   3      813.35      905.96     84.03 o
   9   1   3     2380.32     2372.59    174.50 o
  10   1   3       88.38      582.13    325.73 o
   0   2   3     2968.11     2197.32     48.95 o
   1   2   3    26214.53    24713.60    135.85 o
   2   2   3    16356.96    17368.13    515.40 o
   3   2   3      563.73      382.81     19.47 o
   4   2   3     7329.88     7808.62    127.65 o
   5   2   3     5064.23     5452.48    186.86 o
   6   2   3        6.53       41.05     25.62 o
   7   2   3     3811.60     4152.65    287.39 o
   8   2   3     1925.68     2147.58    110.90 o
   9   2   3      435.29      572.51    131.26 o
  10   2   3      194.70      242.50    295.06 o
   0   3   3     1380.87     1211.53     30.87 o
   1   3   3     8552.28    10526.67    169.64 o
   2   3   3     5462.92     5453.92     80.99 o
   3   3   3      356.69      382.32     19.08 o
   4   3   3     1628.17     1819.76     67.94 o
   5   3   3     6657.04     6582.97     90.11 o
   6   3   3     2107.24     2225.19     67.95 o
   7   3   3       40.86      314.21    140.58 o
   8   3   3     2007.10     2019.87    102.45 o
   9   3   3       26.62      317.25    149.72 o
   0   4   3    11241.89     9488.66    169.20 o
   1   4   3     5008.61     4538.91     58.19 o
   2   4   3     5759.98     5020.87    176.45 o
   3   4   3     3508.31     4074.75    144.40 o
   4   4   3     2722.70     2537.41     49.14 o
   5   4   3     4854.32     4910.85     64.56 o
   6   4   3      870.86      794.92     90.23 o
   7   4   3     2311.41     2314.93     78.85 o
   8   4   3      402.35      522.51    112.05 o
   9   4   3      252.11      597.03    184.48 o
   0   5   3     5181.74     4830.79     71.45 o
   1   5   3     5970.66     5729.00     87.05 o
   2   5   3     2109.80     2442.47     40.06 o
   3   5   3     5292.19     5685.05    131.35 o
   4   5   3     3502.94     3302.45    132.43 o
   5   5   3     1242.59     1135.14     59.23 o
   6   5   3     5769.72     5667.82    285.49 o
   7   5   3     1565.27     1567.36     85.39 o
   8   5   3       90.73      284.93     90.82 o
   9   5   3     1162.68     1059.61    160.45 o
   0   6   3    22604.37    21511.71    155.65 o
   1   6   3     3631.30     3265.98     83.91 o
   2   6   3      906.91      870.91     37.59 o
   3   6   3      563.46      895.93    163.00 o
   4   6   3       49.15     1209.70    379.73 o
   5   6   3      652.72     1234.92    256.77 o
   6   6   3     3840.21     4172.15    130.08 o
   7   6   3      889.32     1191.33     80.17 o
   8   6   3      478.60      521.69     93.90 o
   0   7   3     2695.38     2968.60    401.28 o
   1   7   3     1819.01     2746.78    108.65 o
   2   7   3      600.42      949.04     47.97 o
   3   7   3     3830.76     3430.87     71.09 o
   4   7   3     3102.37     3054.24     89.20 o
   5   7   3     3558.99     3673.35    212.98 o
   6   7   3     1887.54     2286.84    244.33 o
   7   7   3      409.70      628.73     84.90 o
   8   7   3      106.84      145.34    105.81 o
   0   8   3        0.02       23.66     46.33 o
   1   8   3     3853.80     4146.80    163.04 o
   2   8   3     4514.93     4361.84     93.63 o
   3   8   3      306.38      316.86     52.89 o
   4   8   3     2874.16     2682.78     89.21 o
   5   8   3     1496.14     2278.66    412.49 o
   6   8   3      384.94      391.93     84.65 o
   7   8   3      597.62      705.84     93.03 o
   8   8   3     1113.89      845.87    138.68 o
   0   9   3     1577.95     1956.62     72.00 o
   2   9   3     1190.10     1183.57     61.21 o
   3   9   3      724.57     1042.24    184.11 o
   4   9   3     1061.23     1132.07     76.68 o
   5   9   3      338.41     1012.41    245.59 o
   6   9   3      739.81      774.93     93.00 o
   7   9   3      346.76      418.23     96.65 o
   0  10   3     1802.88     1804.57    102.78 o
   1  10   3      752.77     1193.87     71.04 o
   2  10   3      421.15      432.72     78.78 o
   3  10   3     2912.02     3332.41    136.99 o
   4  10   3        5.80      188.48    100.75 o
   5  10   3      366.19      509.69    114.43 o
   6  10   3      725.86      688.10    137.63 o
   0  11   3     1198.94     1143.16    134.21 o
   1  11   3      440.32      625.00    137.60 o
   2  11   3      668.86      705.97    110.63 o
   3  11   3      426.86      874.91    299.33 o
   4  11   3      443.66      544.86    150.32 o
   0  12   3       68.47      101.97    142.21 o
   1  12   3      177.80      418.29    203.73 o
   2  12   3      362.22      178.66    184.44 o
   2   0   4       70.28      114.14     42.58 o
   3   0   4      545.43      331.91     38.92 o
   4   0   4     8951.67     9982.69    126.93 o
   5   0   4        1.10       49.35     21.83 o
   6   0   4    10643.70    11975.36    275.74 o
   7   0   4     3709.59     3865.70    171.63 o
   8   0   4       21.38       21.57     79.61 o
   9   0   4      763.92     1213.19    228.47 o
  10   0   4     2846.69     2410.37    286.98 o
   1   1   4     4308.57     2994.81    137.09 o
   2   1   4    13270.16    17354.94    636.49 o
   3   1   4     9772.80     8900.61     72.28 o
   4   1   4     6209.05     8740.30     91.89 o
   5   1   4     1345.65     1267.59     67.14 o
   6   1   4     3256.35     3763.88     60.75 o
   7   1   4      147.55      156.98     36.11 o
   8   1   4     1022.47     1035.49    117.79 o
   9   1   4      605.88     1273.98    705.43 o
  10   1   4      596.43      429.76    288.35 o
   0   2   4     3280.44     3783.60     74.01 o
   1   2   4     2154.34     2703.96    102.26 o
   2   2   4      731.61      826.57     71.08 o
   3   2   4     1884.15     2500.53    101.13 o
   4   2   4     3374.35     3536.21    186.58 o
   5   2   4     3187.86     3165.21     72.49 o
   6   2   4     1593.42     1619.12    111.45 o
   7   2   4      219.20      258.83     45.59 o
   8   2   4      284.48      380.75     82.44 o
   9   2   4      355.17      545.20    129.23 o
  10   2   4      888.49      985.09    298.33 o
   0   3   4     2569.89     1651.32     33.87 o
   1   3   4     8557.58     7637.18     74.61 o
   2   3   4    21337.48    20744.47     93.72 o
   3   3   4     1530.89     1869.01     34.75 o
   4   3   4    12303.96    11656.12    304.27 o
   5   3   4     4800.82     5370.77    133.79 o
   6   3   4      845.50      866.92     60.55 o
   7   3   4     2208.14     2464.05    150.87 o
   8   3   4     3434.09     3248.93    143.37 o
   9   3   4      779.17      812.19    128.73 o
   0   4   4     5919.40     5780.45    158.56 o
   1   4   4     4366.34     4481.24     44.27 o
   2   4   4     5310.50     5314.80    125.86 o
   3   4   4     1115.91     1196.56     52.54 o
   4   4   4     1823.05     1875.26     42.97 o
   5   4   4     1754.80     1844.54     56.94 o
   6   4   4     2896.77     2801.23    106.26 o
   7   4   4      593.84      739.84     68.51 o
   8   4   4     2944.96     3064.37    112.85 o
   9   4   4      594.35      749.39    140.47 o
   0   5   4     7254.90     5951.06    189.44 o
   1   5   4     2541.07     2517.52     72.82 o
   2   5   4     5642.68     4556.94     61.87 o
   3   5   4        1.86      105.24     37.33 o
   4   5   4     1453.13     1307.03     51.81 o
   5   5   4      328.53      410.63     74.49 o
   6   5   4     1454.62     1737.72    145.86 o
   7   5   4      360.14      599.25    109.71 o
   8   5   4      460.59      495.44    104.94 o
   9   5   4       96.16      129.36    152.97 o
   0   6   4     7263.27     7067.80     70.25 o
   1   6   4     1628.32     1951.23     68.51 o
   2   6   4     2303.97     2491.78    133.02 o
   3   6   4     3238.38     3090.66     67.66 o
   4   6   4     5056.99     4817.85    153.94 o
   5   6   4     3984.88     4048.92    161.09 o
   6   6   4     2948.33     2902.52     91.70 o
   7   6   4      616.85     1008.57    132.15 o
   8   6   4       46.57      166.18     90.98 o
   0   7   4     6916.23     6359.54    118.78 o
   1   7   4     5452.04     4979.00    121.99 o
   2   7   4     1531.66     1818.23    237.47 o
   3   7   4     1156.03     1551.03    113.71 o
   4   7   4      197.53      643.03    113.04 o
   5   7   4     2365.10     2355.77    105.45 o
   6   7   4     2443.42     2107.06     85.77 o
   7   7   4      545.76      709.38     87.44 o
   8   7   4      500.22      517.40    130.15 o
   0   8   4       60.98      121.48     46.81 o
   1   8   4      618.89     1516.91    131.94 o
   2   8   4      303.76      829.46     51.88 o
   3   8   4      481.98      453.45     53.26 o
   4   8   4      217.72      476.69     80.43 o
   5   8   4      168.76      556.48     89.47 o
   6   8   4       93.97      191.66     79.96 o
   7   8   4      985.88     1121.83     93.55 o
   8   8   4       37.12      197.58    133.31 o
   0   9   4     1459.43     1352.08     83.25 o
   1   9   4     4245.83     3882.65    118.93 o
   2   9   4      421.33      821.68    137.32 o
   3   9   4     2192.18     2109.33     81.65 o
   4   9   4      524.76      714.18     73.62 o
   5   9   4     2959.43     2476.67    107.52 o
   6   9   4      469.48      531.16     90.10 o
   7   9   4      458.85      449.81     98.95 o
   0  10   4      107.67      388.11     88.15 o
   1  10   4      905.20     1083.10     71.58 o
   2  10   4      253.36      433.02     79.83 o
   3  10   4     3167.25     3061.38    104.22 o
   4  10   4      690.77      755.73    157.76 o
   5  10   4      686.20      708.44    113.76 o
   6  10   4      269.95      500.42    143.24 o
   0  11   4      125.69      441.52    124.03 o
   1  11   4     1276.25     1197.35    131.38 o
   2  11   4      769.89      740.87    101.05 o
   3  11   4      141.27      289.13    107.95 o
   4  11   4      207.90      212.01    141.06 o
   0  12   4      373.26      275.36    196.22 o
   1  12   4      928.09      900.41    199.83 o
   2  12   4      535.54      598.21    198.91 o
   1   0   5    28472.71    27548.12   3689.10 o
   2   0   5     1105.16     1606.29    188.36 o
   3   0   5     1948.98     2799.67    335.99 o
   4   0   5     8627.05     9994.69    154.15 o
   5   0   5     2529.77     2841.85     65.10 o
   6   0   5     1862.48     1889.55     82.38 o
   7   0   5     5735.33     6473.92    158.58 o
   8   0   5      141.67      122.07     84.21 o
   9   0   5     1529.06     1393.42    234.20 o
  10   0   5     1534.35     1968.46    283.36 o
   0   1   5     8646.23     6885.58    278.17 o
   1   1   5     6485.00     7737.23    372.41 o
   2   1   5    11471.72    12264.12    528.72 o
   3   1   5     3219.05     4435.85    192.85 o
   4   1   5     4025.33     4184.69     76.42 o
   5   1   5     5020.98     4893.95    326.73 o
   6   1   5     1860.12     1787.04    173.86 o
   7   1   5     1336.42     1376.06     56.36 o
   8   1   5     1864.52     2104.90    112.96 o
   9   1   5      272.12      241.28    115.31 o
  10   1   5      157.07      180.81    287.11 o
   0   2   5       20.11       72.72     23.87 o
   1   2   5     4327.86     4959.12     68.52 o
   2   2   5     8662.99     7975.36     58.30 o
   3   2   5     6556.42     5658.60    228.70 o
   4   2   5     5079.02     4467.83     59.11 o
   5   2   5     3573.29     3602.74    157.06 o
   6   2   5      312.04      397.85     49.52 o
   7   2   5       64.88      124.47     40.00 o
   8   2   5     1160.49     1134.63     87.14 o
   9   2   5     1171.81     1367.94    132.02 o
  10   2   5      445.59     1015.50    309.88 o
   0   3   5     4818.54     6288.01     69.64 o
   1   3   5    14607.99    14048.22    261.69 o
   2   3   5     3254.67     3232.82    114.76 o
   3   3   5      294.76      296.65     25.07 o
   4   3   5     9101.33     8621.85     82.34 o
   5   3   5     5295.38     5232.75     67.97 o
   6   3   5     2904.84     3107.29     85.12 o
   7   3   5     3167.55     2941.57     98.97 o
   8   3   5       70.20      101.19     87.79 o
   9   3   5      785.64      712.56    149.23 o
   0   4   5    28454.12    26663.67    376.77 o
   1   4   5     2024.44     2204.73     39.28 o
   2   4   5     6712.47     6757.95     45.87 o
   3   4   5     3591.68     3408.26     54.87 o
   4   4   5     1344.84     1478.01     41.27 o
   5   4   5       86.55      211.33     46.95 o
   6   4   5     4773.39     4501.83     97.10 o
   7   4   5      807.44      928.35     68.19 o
   8   4   5     1095.64     1083.04    116.77 o
   9   4   5      694.53     1211.09    166.16 o
   0   5   5     1028.00     1049.36     30.02 o
   1   5   5     2338.17     2220.92    107.87 o
   2   5   5      264.74      392.34     28.01 o
   3   5   5     7997.01     7510.48    164.93 o
   4   5   5     1315.69     1357.04     56.22 o
   5   5   5     1480.30     1454.81    111.91 o
   6   5   5     1506.85     1773.72    114.62 o
   7   5   5     1009.57     1799.13    298.96 o
   8   5   5      214.72      589.56    209.47 o
   9   5   5      393.07      547.38    388.76 o
   0   6   5      349.14      628.48     48.14 o
   1   6   5     4437.23     4404.37     82.32 o
   2   6   5     4266.68     3729.17    112.25 o
   3   6   5    12022.87    10898.21     99.37 o
   4   6   5     5040.67     4348.71    195.50 o
   5   6   5     1632.52     1818.08     76.43 o
   6   6   5      636.21      833.53     98.53 o
   7   6   5     1586.08     1503.29     77.36 o
   8   6   5      282.63      424.95    106.04 o
   0   7   5      399.45      627.61     52.28 o
   1   7   5      734.70      869.44     47.50 o
   2   7   5     5038.90     4715.02     98.77 o
   3   7   5     2663.85     2529.96     66.38 o
   4   7   5     1874.67     1795.30     67.94 o
   5   7   5       18.81      374.82    110.05 o
   6   7   5      403.57      574.62     77.59 o
   7   7   5      671.63      696.44     80.31 o
   8   7   5     2582.22     2094.41    119.17 o
   0   8   5      344.99      394.73     65.23 o
   1   8   5     3822.67     3799.30    167.16 o
   2   8   5     1509.68     1848.42    230.64 o
   3   8   5       42.66      179.00     63.58 o
   4   8   5      127.55     1293.48    436.05 o
   5   8   5     1411.26     1261.90     78.47 o
   6   8   5       46.49      230.99     80.34 o
   7   8   5      399.55      751.18     94.85 o
   8   8   5      790.46      663.92    136.42 o
   0   9   5      287.16      330.55     76.98 o
   1   9   5      808.98     1020.86     81.95 o
   2   9   5     2097.39     2057.49     70.83 o
   3   9   5     1380.76     1516.39     66.94 o
   4   9   5     1085.04     1052.69     76.90 o
   5   9   5     1228.31     1319.66    101.82 o
   6   9   5      230.50      285.32     87.41 o
   7   9   5      568.61      445.81    140.78 o
   0  10   5      866.77     1387.53    116.10 o
   1  10   5      715.84      966.33     73.59 o
   2  10   5      993.97      919.16     83.74 o
   3  10   5     1253.91     1348.49    106.44 o
   4  10   5     1395.49     1376.99    115.26 o
   5  10   5      245.15      351.54    113.74 o
   6  10   5      763.21      869.82    150.87 o
   0  11   5     1189.73     1086.78    118.37 o
   1  11   5     1186.06     1481.51    153.83 o
   2  11   5      255.51      440.29     99.27 o
   3  11   5      307.92      446.69    165.85 o
   4  11   5      253.24      208.17    138.15 o
   5  11   5      159.29      147.34    205.00 o
   0  12   5     1196.45     1153.72    207.11 o
   1  12   5      495.94      471.82    204.20 o
   2  12   5      458.82      419.09    198.62 o
   0   0   6     1220.07      768.36     31.24 o
   1   0   6     3393.86     4203.32    474.34 o
   2   0   6    18974.45    21299.86    617.72 o
   3   0   6       64.18       64.05     62.48 o
   4   0   6    10534.15    10561.66    170.72 o
   5   0   6     1713.76     1965.12     62.98 o
   6   0   6       10.65       90.27     76.83 o
   7   0   6      690.85      714.18     83.65 o
   8   0   6      221.58      177.23     87.69 o
   9   0   6        9.54       49.27    226.65 o
  10   0   6      513.64     1058.27    277.76 o
   0   1   6     8993.12     8733.27    130.85 o
   1   1   6    13562.08    15331.64    747.03 o
   2   1   6     3446.50     3574.04     50.55 o
   3   1   6       25.00      208.37     16.56 o
   4   1   6     4281.64     4597.41    299.09 o
   5   1   6     8687.61    10048.81    220.27 o
   6   1   6     5250.04     5605.63    280.50 o
   7   1   6      884.90      981.90     55.79 o
   8   1   6     2495.32     2553.44     98.37 o
   9   1   6      117.18       84.59    103.57 o
  10   1   6     1230.66      936.81    292.39 o
   0   2   6    27063.80    24775.38    192.40 o
   1   2   6    13414.35    12730.42    346.15 o
   2   2   6    17501.01    20652.05    494.46 o
   3   2   6     2931.60     3258.41    159.81 o
   4   2   6     8284.45     8775.46    563.70 o
   5   2   6     2306.67     1877.33     40.64 o
   6   2   6     4015.98     3562.35     93.98 o
   7   2   6     2920.80     2754.00     82.20 o
   8   2   6     1299.01     1347.49     77.89 o
   9   2   6      829.08      866.09    148.76 o
  10   2   6      568.42      787.20    319.55 o
   0   3   6     6669.81     6752.43    251.16 o
   1   3   6       22.38       39.31     18.19 o
   2   3   6     1570.65     1338.83     28.79 o
   3   3   6     1007.25     1010.55     37.14 o
   4   3   6     2108.96     1663.54     57.16 o
   5   3   6     1007.27      857.73     41.98 o
   6   3   6     2191.71     2077.38     58.70 o
   7   3   6      894.92      728.15     58.75 o
   8   3   6       10.84      122.09     80.71 o
   9   3   6      445.00      505.60    150.24 o
   0   4   6      365.62      564.22     36.54 o
   1   4   6     4954.66     4866.10    129.84 o
   2   4   6     5482.54     5329.83     84.77 o
   3   4   6    19204.25    16676.94    143.71 o
   4   4   6      553.63      459.64     41.52 o
   5   4   6     1800.13     2237.54    224.02 o
   6   4   6      224.65      386.57     58.81 o
   7   4   6      780.57      824.39     66.23 o
   8   4   6     2143.34     1971.55    110.63 o
   9   4   6     1562.09     1538.56    171.70 o
   0   5   6     5286.94     6067.58     73.53 o
   1   5   6     7466.61     6782.73    209.84 o
   2   5   6    11278.01    10976.30    217.87 o
   3   5   6     4038.31     3678.97     53.15 o
   4   5   6     7056.92     6438.16    366.73 o
   5   5   6      834.81     1556.31    179.31 o
   6   5   6     1336.17     1513.70     95.60 o
   7   5   6     3095.55     3277.30    113.89 o
   8   5   6     1708.94     1404.05    128.46 o
   9   5   6     1956.15     2047.20    578.39 o
   0   6   6     3223.38     2887.10     75.20 o
   1   6   6     1782.47     1143.06     92.70 o
   2   6   6      636.21      721.31     29.72 o
   3   6   6     1897.57     1578.97     81.73 o
   4   6   6       71.17      217.83     63.96 o
   5   6   6      957.34     1026.37     64.30 o
   6   6   6     1205.04     1249.82     69.76 o
   7   6   6      162.43      317.14     94.04 o
   8   6   6      507.77      467.01     97.77 o
   0   7   6     1798.11     1706.13     55.07 o
   1   7   6     1458.48     1402.96     49.76 o
   2   7   6     1715.00     1727.58     47.33 o
   3   7   6     1736.17     2025.41    249.61 o
   4   7   6      256.74      251.75     58.08 o
   5   7   6     1772.59     1724.03     74.08 o
   6   7   6      548.32      840.31    120.71 o
   7   7   6      197.39      329.34     78.35 o
   8   7   6      841.11      940.65    111.15 o
   0   8   6      733.74      868.77     49.24 o
   1   8   6     3059.96     3106.34     70.18 o
   2   8   6     3793.57     3562.03     65.22 o
   3   8   6      790.45     1200.42    265.39 o
   4   8   6     4388.31     4363.56    138.18 o
   5   8   6      405.22      464.45     72.12 o
   6   8   6      834.74      899.37    123.76 o
   7   8   6     1515.84     1333.99     95.43 o
   8   8   6      241.85      273.86    127.94 o
   0   9   6      539.89     1144.62    451.55 o
   1   9   6      155.36      221.12     62.90 o
   2   9   6     1402.45     1544.06     80.32 o
   3   9   6     1129.14     1105.98     79.52 o
   4   9   6      122.76      158.98     95.32 o
   5   9   6      207.90      293.31    102.81 o
   6   9   6      233.05      397.50    128.32 o
   7   9   6       77.77      -26.89    189.26 o
   0  10   6     1931.82     1765.35    104.15 o
   1  10   6      503.90      761.78     78.08 o
   2  10   6      161.93      267.90     82.74 o
   3  10   6      160.29      205.92     85.37 o
   4  10   6       28.79       61.77    105.70 o
   5  10   6      919.33      738.41    116.86 o
   6  10   6      667.48      738.10    148.38 o
   0  11   6       33.67       99.16    117.50 o
   1  11   6     1781.95     2107.52    161.25 o
   2  11   6     1223.87     1186.63     98.04 o
   3  11   6     1690.83     1327.66     99.74 o
   4  11   6      625.53      704.76    145.02 o
   5  11   6      355.63      370.27    195.34 o
   0  12   6      291.74      427.13    213.73 o
   1  12   6     1090.89     1007.08    211.06 o
   2  12   6      411.06      305.80    200.90 o
   1   0   7       97.41      137.29     34.49 o
   2   0   7     1523.01     1738.34     48.92 o
   3   0   7      108.10      150.85     44.99 o
   4   0   7     9323.50    10035.18    174.21 o
   5   0   7        2.91        8.17     70.07 o
   6   0   7     4018.43     4368.77    129.07 o
   7   0   7      380.45      431.05     71.17 o
   8   0   7       12.63        1.85     89.16 o
   9   0   7      196.10       68.95    139.48 o
   0   1   7    34112.43    29471.78    903.79 o
   1   1   7     1022.17     1444.93     65.99 o
   2   1   7    15748.28    17710.72    508.53 o
   3   1   7    12426.88    13267.61    139.45 o
   4   1   7     5218.98     4677.93    347.72 o
   5   1   7      339.22      328.76     41.92 o
   6   1   7     5434.44     6325.60     84.59 o
   7   1   7      975.13     1056.39     53.95 o
   8   1   7     2492.46     2599.36     77.02 o
   9   1   7     1098.86     1109.61    110.46 o
  10   1   7      293.00      502.10    294.22 o
   0   2   7    22708.00    26506.16    254.21 o
   1   2   7     4731.23     4702.60    136.98 o
   2   2   7    10879.43    11846.79    161.59 o
   3   2   7     1188.05      848.19     90.31 o
   4   2   7     4021.25     4139.26     74.34 o
   5   2   7      568.36      603.04     31.68 o
   6   2   7     4722.44     3847.29    202.32 o
   7   2   7     1977.48     1824.27    118.18 o
   8   2   7     2573.98     3140.36     90.94 o
   9   2   7      942.75      911.96    148.90 o
  10   2   7      946.49     1217.64    316.74 o
   0   3   7       71.39      173.77     37.81 o
   1   3   7     7188.23     5937.96     75.45 o
   2   3   7     5602.42     5163.61     42.54 o
   3   3   7     2163.18     1568.28     40.60 o
   4   3   7     5687.96     4726.92    150.77 o
   5   3   7     2218.47     1906.28     78.05 o
   6   3   7      533.41      623.72     49.59 o
   7   3   7      812.21     1043.86    155.84 o
   8   3   7       56.97      122.10     81.70 o
   9   3   7       91.90      717.06    136.39 o
   0   4   7     2712.32     2804.61    208.30 o
   1   4   7     6084.72     6485.41    104.47 o
   2   4   7      755.65      647.12     32.83 o
   3   4   7     5308.67     5324.94     53.95 o
   4   4   7     2886.69     2682.68     84.17 o
   5   4   7     8806.20     7447.88     64.07 o
   6   4   7     1169.53     1316.23     61.46 o
   7   4   7      595.97      678.17     62.44 o
   8   4   7       38.84      274.65    135.90 o
   9   4   7      653.43      570.49    163.45 o
   0   5   7     3720.70     3817.02    111.16 o
   1   5   7    14158.05    12651.04    207.73 o
   2   5   7     9405.91     9433.48    218.97 o
   3   5   7      254.61      174.59     24.05 o
   4   5   7     3793.16     3584.59     78.01 o
   5   5   7     3805.10     3841.59     91.93 o
   6   5   7     1741.34     1453.06     71.98 o
   7   5   7     2380.91     2328.21     81.76 o
   8   5   7     1241.65     1083.37    109.08 o
   9   5   7      356.62      860.06    740.41 o
   0   6   7     1025.76     1086.89     48.60 o
   1   6   7      192.19      262.80     41.95 o
   2   6   7     2139.25     2013.84     57.80 o
   3   6   7      460.34      400.12     29.90 o
   4   6   7     1625.08     1792.96    198.05 o
   5   6   7      794.57     1491.26    242.63 o
   6   6   7      456.17      609.06     85.44 o
   7   6   7      910.76     1098.68     79.13 o
   8   6   7     1052.19     1072.91    125.42 o
   0   7   7     3946.24     4028.01    229.41 o
   1   7   7     1053.46     1086.92     51.52 o
   2   7   7      414.20      343.28     27.80 o
   3   7   7     3969.32     3320.56     80.54 o
   4   7   7       62.60      254.69     85.67 o
   5   7   7     1299.74     1188.84     71.50 o
   6   7   7     1215.73     1781.29    259.82 o
   7   7   7      560.29      608.31     78.53 o
   8   7   7      115.87      171.62    120.85 o
   0   8   7      587.39      727.84    115.89 o
   1   8   7     1110.64     1183.19     55.49 o
   2   8   7     1552.60     1580.14     50.13 o
   3   8   7     3352.64     2849.28    102.37 o
   4   8   7     2684.53     2638.75     80.96 o
   5   8   7      468.24      471.08     71.85 o
   6   8   7     1362.15     1405.24     87.35 o
   7   8   7      678.76      681.78     87.83 o
   0   9   7     4962.48     4479.44    151.66 o
   1   9   7      230.96      294.11     63.02 o
   2   9   7      984.16     1045.24     78.39 o
   3   9   7      507.48      516.91     76.56 o
   4   9   7      197.00      344.90     99.94 o
   5   9   7      225.65      319.74    101.81 o
   6   9   7     1194.91     1410.66    118.94 o
   0  10   7      103.64      161.20    111.66 o
   1  10   7      925.39      982.29     90.72 o
   2  10   7      336.09      706.07    126.80 o
   3  10   7      585.17      404.94     85.56 o
   4  10   7       12.03       96.67    137.29 o
   5  10   7      333.14      323.70    118.63 o
   6  10   7      251.30      389.45    206.57 o
   0  11   7       92.14      122.86    125.23 o
   1  11   7     2150.57     1977.93     91.11 o
   2  11   7      415.24      598.29     97.35 o
   3  11   7      441.81      662.89     96.44 o
   4  11   7      345.58      326.70    139.13 o
   1  12   7      523.95      470.31    211.01 o
   2  12   7       29.89       33.12    199.48 o
   0   0   8     7150.78     5743.84     73.88 o
   1   0   8    13495.92    16018.75   1483.51 o
   2   0   8    16129.46    17019.52    108.04 o
   3   0   8     1977.15     2525.78     76.01 o
   4   0   8     8850.79     9067.93   1155.77 o
   5   0   8     8673.67    11120.30    415.98 o
   6   0   8       47.69       96.45     63.04 o
   7   0   8     3224.42     3221.89    100.22 o
   8   0   8      380.15      417.54     93.51 o
   9   0   8      701.44      755.62    145.70 o
   0   1   8     6819.47     6292.42     74.13 o
   1   1   8     2266.43     2842.06     86.95 o
   2   1   8     4011.21     4439.55    142.49 o
   3   1   8     6743.22     6730.76    309.78 o
   4   1   8      418.99      350.12     36.44 o
   5   1   8      173.54      292.89     46.49 o
   6   1   8     3367.07     3488.99     67.86 o
   7   1   8      517.96      547.09     53.30 o
   8   1   8     2980.25     2980.17    163.03 o
   9   1   8      838.77     1088.17    116.71 o
  10   1   8      320.08      442.91    294.35 o
   0   2   8    14306.12    13652.47    769.76 o
   1   2   8     2590.45     2527.16     78.54 o
   2   2   8     6094.18     5794.10     74.29 o
   3   2   8    10214.15     9707.21    207.93 o
   4   2   8     1853.70     1418.49     65.41 o
   5   2   8     2548.62     2267.19    136.77 o
   6   2   8     1378.26     1397.93     67.24 o
   7   2   8      485.30      441.61     64.00 o
   8   2   8      238.21      215.86     67.01 o
   9   2   8      288.23      492.95    157.95 o
  10   2   8      338.18      676.33    316.02 o
   0   3   8     1574.85     1916.93     37.89 o
   1   3   8     7659.50     7762.16     64.68 o
   2   3   8     4990.39     5272.23     95.35 o
   3   3   8     9904.20     9470.90    146.22 o
   4   3   8     6294.08     5611.78    168.00 o
   5   3   8     1280.67     1069.28     44.76 o
   6   3   8     2256.12     2284.46     91.35 o
   7   3   8     4732.29     4192.51    162.90 o
   8   3   8      224.69      254.61     69.05 o
   9   3   8     2550.02     2546.08    183.52 o
   0   4   8     9357.96     9700.25    705.13 o
   1   4   8    10884.11     9791.66    179.21 o
   2   4   8     4243.39     4005.17     96.13 o
   3   4   8     2555.85     1912.79     47.36 o
   4   4   8     1558.42     1599.38     49.48 o
   5   4   8     2471.44     2090.96     59.37 o
   6   4   8     1778.00     1782.73     63.35 o
   7   4   8     1116.48     1021.55     94.22 o
   8   4   8     1315.74     1345.34    105.12 o
   9   4   8      155.68      288.18    159.32 o
   0   5   8     1111.08     1186.09     62.96 o
   1   5   8     2188.99     2446.72     94.08 o
   2   5   8      676.68      634.10     44.63 o
   3   5   8      935.46      802.45     33.15 o
   4   5   8      275.10      308.48     41.58 o
   5   5   8     3981.80     3404.56     84.02 o
   6   5   8       92.01       83.24     61.47 o
   7   5   8      875.21      952.70    139.55 o
   8   5   8      153.30      239.71    103.88 o
   9   5   8      327.85      550.61    391.32 o
   0   6   8     1651.38     1491.99     73.68 o
   1   6   8     9401.32     8526.74     76.02 o
   2   6   8     4871.45     4860.96     55.03 o
   3   6   8        7.62       82.67     47.10 o
   4   6   8     3154.61     3108.61    230.80 o
   5   6   8     4447.57     4351.46    143.06 o
   6   6   8     1186.98     1074.31     68.22 o
   7   6   8     1153.80     1115.88    109.75 o
   8   6   8     1337.97     1056.38    103.63 o
   0   7   8     5570.10     5619.34    386.96 o
   1   7   8     2005.27     1844.77     52.89 o
   2   7   8      257.31      403.51     69.17 o
   3   7   8      288.70      361.21     46.75 o
   4   7   8     1516.43     1341.02     54.89 o
   5   7   8      640.75      687.48     64.76 o
   6   7   8     2875.09     2702.62     89.29 o
   7   7   8      622.30      686.67    100.11 o
   8   7   8       24.97       38.49    120.61 o
   0   8   8     2845.55     2605.85    109.71 o
   1   8   8      369.93      589.22     57.97 o
   2   8   8      968.67      874.31     46.55 o
   3   8   8      389.70      341.48     50.50 o
   4   8   8      400.15      425.70     56.84 o
   5   8   8      103.75      223.72     71.49 o
   6   8   8      654.74      615.62     79.84 o
   7   8   8      453.28      461.51     96.44 o
   0   9   8     3266.28     3423.50    131.47 o
   1   9   8      549.70      791.22    106.71 o
   2   9   8      544.72      678.78     78.32 o
   3   9   8      696.98      927.47    165.45 o
   4   9   8     1180.92     1126.78    105.27 o
   5   9   8      639.93      777.39    108.34 o
   6   9   8     1567.77     1416.31    118.67 o
   0  10   8       19.70       33.79    113.96 o
   1  10   8      490.83      835.57    113.92 o
   2  10   8     2023.43     1882.46     94.79 o
   3  10   8      151.97      122.00     87.29 o
   4  10   8     2347.78     2054.50    126.73 o
   5  10   8      225.43      499.64    190.83 o
   6  10   8      199.45      152.27    196.31 o
   0  11   8      148.27      169.54    126.31 o
   1  11   8      510.92      673.75     96.32 o
   2  11   8     1015.79      838.81    100.49 o
   3  11   8      279.17      243.76     96.94 o
   4  11   8      205.86      243.33    217.59 o
   1  12   8       13.40      125.63    208.32 o
   2  12   8      613.05      636.47    206.20 o
   1   0   9     5732.34     4717.10    729.72 o
   2   0   9    21472.06    25305.51    928.76 o
   3   0   9       71.32      152.31     42.02 o
   4   0   9      995.44     1426.56    115.84 o
   5   0   9     2458.92     2575.60     84.26 o
   6   0   9        8.00       62.57     59.58 o
   7   0   9      570.47      748.37     94.86 o
   8   0   9     8551.09     8165.78    471.35 o
   9   0   9       84.76       67.26    138.16 o
   0   1   9     1152.20     1831.32     23.37 o
   1   1   9      349.39      334.44     43.27 o
   2   1   9    13016.44    13619.77    437.67 o
   3   1   9      182.85      190.45     24.65 o
   4   1   9     7602.04     6678.52    121.72 o
   5   1   9     1687.19     1713.17     63.74 o
   6   1   9      555.48      650.34     52.15 o
   7   1   9      194.89      223.59     69.23 o
   8   1   9     1969.98     2082.59    111.99 o
   9   1   9      208.66      387.68    111.90 o
   0   2   9      171.49      332.13     28.44 o
   1   2   9     3083.69     3376.12     82.32 o
   2   2   9     7077.04     7665.01    143.65 o
   3   2   9     6431.08     5248.71    251.79 o
   4   2   9     6091.31     5481.30     78.04 o
   5   2   9       39.94       94.50     38.01 o
   6   2   9     1662.50     1620.36     76.86 o
   7   2   9      554.74      567.44     62.38 o
   8   2   9      251.51      293.15     72.86 o
   9   2   9     1274.09     1682.30    137.44 o
  10   2   9      808.57     1051.09    323.04 o
   0   3   9    25877.95    25497.50    129.75 o
   1   3   9     3237.08     2793.90     53.58 o
   2   3   9      330.69      389.99     18.62 o
   3   3   9     8266.18     7251.90    114.82 o
   4   3   9     3021.98     3007.59     51.42 o
   5   3   9     1172.87      952.84     40.13 o
   6   3   9     8341.76     7462.28    113.81 o
   7   3   9     1454.86     1328.19     89.53 o
   8   3   9      264.69      350.25     69.49 o
   9   3   9      754.20      818.91    158.20 o
   0   4   9     7637.64     6868.39    312.63 o
   1   4   9     1942.65     1945.30     32.09 o
   2   4   9     5314.12     4584.26    212.83 o
   3   4   9      455.63      306.91     29.07 o
   4   4   9     3428.29     2879.62     50.50 o
   5   4   9       35.33      160.30     49.20 o
   6   4   9     2700.39     2516.33     67.10 o
   7   4   9     2053.28     1832.27     97.82 o
   8   4   9      730.64      648.60    100.28 o
   9   4   9      382.88      646.24    146.64 o
   0   5   9      263.58      248.40     56.59 o
   1   5   9     6290.85     5455.72    156.47 o
   2   5   9       40.15       41.35     14.15 o
   3   5   9      145.01      292.21     35.34 o
   4   5   9     1525.68     1437.92     94.43 o
   5   5   9     1409.55     1494.84     83.18 o
   6   5   9      331.22      354.95     63.31 o
   7   5   9     1126.61      942.21    101.54 o
   8   5   9      151.93      409.68    133.03 o
   0   6   9       25.54       72.67     64.55 o
   1   6   9     3106.24     3023.22     43.17 o
   2   6   9     5162.29     4845.93     70.21 o
   3   6   9     2566.67     2304.09     41.51 o
   4   6   9     4923.80     4137.32    149.72 o
   5   6   9     4957.98     4378.32     83.27 o
   6   6   9      276.17      398.44     63.16 o
   7   6   9      302.68      394.30     95.42 o
   8   6   9      401.93      368.01    133.29 o
   0   7   9     2953.46     2730.64     98.92 o
   1   7   9     2766.55     2654.18     74.63 o
   2   7   9     2417.91     2336.91     87.04 o
   3   7   9      900.20     1087.22    139.34 o
   4   7   9      404.58      656.52    155.34 o
   5   7   9      927.89      917.04     66.96 o
   6   7   9      826.03      858.48    101.56 o
   7   7   9     1285.65     1108.04    103.94 o
   8   7   9     1335.12      962.08    132.29 o
   0   8   9      166.56     1601.37    886.84 o
   1   8   9     1904.48     1652.03     64.93 o
   2   8   9      306.72      317.30     58.96 o
   3   8   9      167.12      150.10     53.92 o
   4   8   9      352.23      458.96    108.98 o
   5   8   9      577.22      519.66     69.06 o
   6   8   9      281.42      771.94    160.17 o
   7   8   9      337.90      591.71    170.88 o
   0   9   9      164.57      385.31    105.58 o
   1   9   9     1357.94     1486.21    141.15 o
   2   9   9     1026.04     1145.41     71.26 o
   3   9   9     3154.26     2522.92     89.84 o
   4   9   9      442.51      539.57     79.60 o
   5   9   9      751.93      938.46    101.26 o
   6   9   9       30.42      240.25    101.50 o
   0  10   9       16.88       60.98    116.35 o
   1  10   9     1622.78     1411.55     93.79 o
   2  10   9      430.23      535.27     88.76 o
   3  10   9      632.05      598.59     90.21 o
   4  10   9      260.98      355.44    115.85 o
   5  10   9     2426.66     2113.89    129.77 o
   6  10   9       25.71      163.83    196.56 o
   0  11   9       33.19      103.78    133.05 o
   1  11   9     1001.09     1101.98    101.95 o
   2  11   9      427.86      402.98    115.41 o
   3  11   9      233.17      240.07     96.60 o
   4  11   9      688.70      580.61    210.31 o
   1  12   9     1834.16     1569.05    221.05 o
   2  12   9      485.00      374.26    204.66 o
   0   0  10     8327.04     7496.93    281.71 o
   1   0  10     5710.58     6178.25    112.07 o
   2   0  10       22.12       24.25     26.70 o
   3   0  10      883.03      697.24    109.28 o
   4   0  10      272.62      301.43     57.72 o
   5   0  10     5246.87     5659.55    547.23 o
   6   0  10      934.93     1034.04     66.78 o
   7   0  10       65.47      147.72     69.01 o
   8   0  10       52.02       86.87     89.48 o
   9   0  10      215.86      443.18    182.71 o
   0   1  10    13105.94    13662.53     66.97 o
   1   1  10    11831.83    10449.56    312.72 o
   2   1  10      407.41      470.74     23.12 o
   3   1  10     1748.25     1578.87     56.86 o
   4   1  10      190.82      135.02     35.25 o
   5   1  10     7755.60     8008.19    573.15 o
   6   1  10      958.90     1029.43     65.83 o
   7   1  10     3349.44     3477.28    163.40 o
   8   1  10       38.70      241.21     66.98 o
   9   1  10      634.73      690.00    115.96 o
   0   2  10     1902.28     2623.45     80.42 o
   1   2  10     3451.81     3756.01     85.86 o
   2   2  10     2324.68     2421.16     46.17 o
   3   2  10    15496.82    15010.08    503.71 o
   4   2  10     3625.70     3501.86    158.05 o
   5   2  10      234.26      196.91     39.05 o
   6   2  10     2454.63     2490.65    155.15 o
   7   2  10     2137.26     1984.62    128.78 o
   8   2  10      139.34      126.42     60.17 o
   9   2  10     1963.28     2415.26    210.14 o
   0   3  10     9254.70     8527.89    179.91 o
   1   3  10      387.98      549.15     30.20 o
   2   3  10     3201.74     2576.69     50.45 o
   3   3  10     6662.98     5960.02    186.63 o
   4   3  10      938.76      718.58     57.40 o
   5   3  10      218.10      187.59     47.24 o
   6   3  10     1846.13     1720.99     85.83 o
   7   3  10      523.98      413.04     84.81 o
   8   3  10      738.58      726.27     79.44 o
   9   3  10      531.72      550.40    111.00 o
   0   4  10     3980.55     4229.02     87.17 o
   1   4  10     5811.05     4834.75    199.02 o
   2   4  10      746.60      587.39     43.73 o
   3   4  10     2961.91     2762.06     42.94 o
   4   4  10      954.11      818.47     77.55 o
   5   4  10     1906.73     1721.85    117.67 o
   6   4  10     1373.90     1187.74     60.15 o
   7   4  10     1674.93     1522.12     97.23 o
   8   4  10      428.41      360.80     82.19 o
   9   4  10     1447.87     1468.43    494.39 o
   0   5  10     1361.36     1089.55     66.99 o
   1   5  10     7029.73     6624.37    102.51 o
   2   5  10     7449.46     6693.74    137.41 o
   3   5  10       44.69       34.29     30.97 o
   4   5  10     6883.62     5369.39    117.18 o
   5   5  10     4239.80     3816.74    104.60 o
   6   5  10      246.88      325.33     63.09 o
   7   5  10      528.81      521.00    100.78 o
   8   5  10     1590.12     2526.88    169.51 o
   0   6  10        0.29       68.81     67.14 o
   1   6  10      648.11      456.01     56.07 o
   2   6  10     4317.79     4196.17    113.09 o
   3   6  10      380.64      417.52     44.12 o
   4   6  10      524.80      590.12     60.22 o
   5   6  10      349.48      392.51     58.19 o
   6   6  10      462.01      518.51     64.37 o
   7   6  10     1003.18      760.61     91.13 o
   8   6  10     1685.15     1446.45    104.72 o
   0   7  10       74.10       81.12     79.98 o
   1   7  10     2426.27     2009.02     73.59 o
   2   7  10     3781.59     3430.65     60.13 o
   3   7  10     3051.94     2621.65     65.29 o
   4   7  10     3010.15     2598.76     73.04 o
   5   7  10      456.99      466.14     63.27 o
   6   7  10      967.49     1026.41     73.82 o
   7   7  10      662.63      865.26    144.08 o
   8   7  10      623.57      512.52    126.88 o
   0   8  10     8263.18     7865.52    380.78 o
   1   8  10      201.38      202.43     64.97 o
   2   8  10      579.62      533.48     60.20 o
   3   8  10     1920.92     2548.85    422.95 o
   4   8  10     1660.83     1439.20     69.88 o
   5   8  10      203.80      319.99     87.30 o
   6   8  10     2741.36     2574.89    105.17 o
   7   8  10     1120.42      799.65    148.63 o
   0   9  10      912.31      935.48    115.25 o
   1   9  10     1421.67     1580.67     96.89 o
   2   9  10      754.51      804.21     78.62 o
   3   9  10      778.83      801.42     82.40 o
   4   9  10      870.54      875.41    105.62 o
   5   9  10      244.65      315.84     97.20 o
   6   9  10      617.14      553.41    104.93 o
   0  10  10      230.33      159.78    118.93 o
   1  10  10      172.83      475.81    147.01 o
   2  10  10      482.85      471.95    102.26 o
   3  10  10      376.48      340.95     89.16 o
   4  10  10      724.25      692.32    104.72 o
   5  10  10      903.25      909.78    141.52 o
   6  10  10      234.78      195.95    191.65 o
   0  11  10     1291.43     1243.23    213.43 o
   1  11  10     1154.37     1142.90    104.60 o
   2  11  10     1571.96     1525.37    124.75 o
   3  11  10       70.62      114.94    133.01 o
   4  11  10      453.95      479.67    169.00 o
   2  12  10      669.41      473.81    207.15 o
   1   0  11     6607.18     5222.63     48.95 o
   2   0  11     4250.78     4565.80     83.23 o
   3   0  11     3013.86     1991.85    162.20 o
   4   0  11     1701.36     1945.90     80.63 o
   5   0  11      815.59      858.05     74.29 o
   6   0  11      957.02      913.05     66.94 o
   7   0  11      620.71      665.26     74.37 o
   8   0  11     1153.97     1181.64    120.09 o
   9   0  11      564.46      653.30    188.18 o
   0   1  11     4752.25     5023.86     79.67 o
   1   1  11      833.53     1154.50     35.53 o
   2   1  11    11666.13    12438.23     78.63 o
   3   1  11      408.62      363.32     22.45 o
   4   1  11     9697.95     9927.67    482.15 o
   5   1  11     2653.72     2638.01    196.17 o
   6   1  11     2496.97     2804.63     77.58 o
   7   1  11      672.66      777.56     62.27 o
   8   1  11     1848.78     1781.39     87.84 o
   9   1  11      219.97      466.27    115.39 o
   0   2  11    46330.96    43890.24    498.71 o
   1   2  11     8064.74     6566.65    215.16 o
   2   2  11      310.13      327.25     22.38 o
   3   2  11      142.35       91.14     16.69 o
   4   2  11     1707.90     2094.70    116.48 o
   5   2  11     1514.30     1403.57     61.02 o
   6   2  11    10062.82    10458.49    691.26 o
   7   2  11     1138.78     1162.12     61.77 o
   8   2  11       60.73      119.89     64.48 o
   9   2  11      104.31      224.67     91.19 o
   0   3  11     1829.84     1974.54     62.40 o
   1   3  11      140.73      138.47     20.32 o
   2   3  11      185.05      197.61     21.07 o
   3   3  11      395.00      446.73     28.53 o
   4   3  11     1620.79     1381.94     52.28 o
   5   3  11      740.73      481.64     69.74 o
   6   3  11     1733.77     1510.30     84.62 o
   7   3  11       75.80      106.98     84.62 o
   8   3  11      359.54      481.40     68.94 o
   9   3  11      138.10      245.43     85.46 o
   0   4  11      421.61      635.88     42.48 o
   1   4  11     1558.74     1691.99     82.58 o
   2   4  11     9691.50     7594.28    225.50 o
   3   4  11     2026.65     2077.73     59.48 o
   4   4  11     8478.79     6419.98    446.61 o
   5   4  11      627.49      660.11     76.56 o
   6   4  11      562.36      580.40     83.60 o
   7   4  11      279.93      297.93     90.02 o
   8   4  11      222.05      133.79     82.23 o
   9   4  11      602.35      442.72    114.01 o
   0   5  11      995.60     1032.87     50.97 o
   1   5  11     3041.28     2841.29    123.95 o
   2   5  11     8156.69     7955.22    149.36 o
   3   5  11      332.08      299.98     25.18 o
   4   5  11      567.89      489.39     44.53 o
   5   5  11     3950.23     3706.18    111.22 o
   6   5  11      467.94      512.39     90.06 o
   7   5  11      877.15      706.21    102.47 o
   8   5  11     4815.37     4059.84    135.10 o
   9   5  11      112.82       70.46    160.52 o
   0   6  11     2656.42     2454.77     92.53 o
   1   6  11     1904.37     1782.67     61.30 o
   2   6  11     3468.53     3134.79     47.38 o
   3   6  11      141.98      118.41     19.45 o
   4   6  11     2037.57     1724.03     49.56 o
   5   6  11      803.37      825.18     70.42 o
   6   6  11      266.31      260.69     63.81 o
   7   6  11      160.56      316.87     89.76 o
   8   6  11       62.28      228.83    144.85 o
   0   7  11       67.39      119.08     83.03 o
   1   7  11     2874.08     2866.05     73.77 o
   2   7  11      509.14      493.77     39.25 o
   3   7  11      684.36      752.48     64.47 o
   4   7  11     1408.85     1347.69     71.64 o
   5   7  11      228.60      227.77     62.55 o
   6   7  11      801.21      775.31     74.48 o
   7   7  11     1199.46     1158.37    128.83 o
   8   7  11       51.11       39.92    120.65 o
   0   8  11     1883.16     2117.20    133.62 o
   1   8  11       49.21       31.18     66.39 o
   2   8  11      159.56      143.50     67.49 o
   3   8  11    11354.60     9529.12    158.38 o
   4   8  11      217.04      186.24     63.32 o
   5   8  11      139.38      204.22     85.59 o
   6   8  11      595.77      756.66    104.33 o
   7   8  11      684.86      634.19    269.77 o
   0   9  11      456.81      540.12    112.61 o
   1   9  11     1272.84     1428.36    109.64 o
   2   9  11      270.86      210.57     77.22 o
   3   9  11      803.41      716.38     93.27 o
   4   9  11       58.10       88.36     91.75 o
   5   9  11       24.82      125.19     96.02 o
   6   9  11       88.54      366.13    135.26 o
   0  10  11        9.09       33.57    124.56 o
   1  10  11     2970.60     2822.56    103.78 o
   2  10  11      127.74      149.55    106.19 o
   3  10  11       27.92       -7.63    102.16 o
   4  10  11      181.00      229.51    122.94 o
   5  10  11     1050.39     1006.21    174.34 o
   0  11  11       26.65      -13.69    136.78 o
   1  11  11     2272.40     1939.94    120.70 o
   2  11  11      130.18      208.55    119.26 o
   3  11  11      134.26      300.44    210.35 o
   1  12  11      644.39      606.50    213.70 o
   0   0  12     2617.95     1996.05     44.99 o
   1   0  12    10644.54    10825.78     87.37 o
   2   0  12     5256.72     5845.17     73.40 o
   3   0  12        2.81       24.43     29.22 o
   4   0  12      536.87      557.35     63.51 o
   5   0  12    14098.70    14605.28    158.38 o
   6   0  12      233.32      280.65     80.64 o
   7   0  12      140.30      179.10     73.59 o
   8   0  12      137.43      287.36     84.52 o
   9   0  12        2.33       58.40    176.67 o
   0   1  12       20.35       49.60     20.20 o
   1   1  12    19021.95    18396.61    261.76 o
   2   1  12     1397.75     1349.88     35.45 o
   3   1  12      503.24      869.27     55.81 o
   4   1  12     1743.40     1649.22     71.17 o
   5   1  12     4955.33     4935.37    107.11 o
   6   1  12      528.99      478.25     51.17 o
   7   1  12     3062.72     2885.88    107.77 o
   8   1  12      571.27      633.96     67.42 o
   9   1  12      469.20      477.55    128.01 o
   0   2  12      251.13      278.04     22.43 o
   1   2  12     3097.12     2931.63     24.04 o
   2   2  12     1116.27      950.41     35.57 o
   3   2  12     5352.90     5097.07    104.17 o
   4   2  12     1317.84     1173.55     57.46 o
   5   2  12      112.63      139.05     34.36 o
   6   2  12      348.62      398.71     55.28 o
   7   2  12     2250.71     2150.86     95.28 o
   8   2  12      386.13      457.15     65.90 o
   9   2  12     1037.19     1080.61    107.52 o
   0   3  12    10993.75     9529.38    341.96 o
   1   3  12     1263.57     1515.62     38.73 o
   2   3  12     1062.75      853.36     27.51 o
   3   3  12    14388.77    13359.62    420.36 o
   4   3  12      102.58       90.23     42.80 o
   5   3  12      187.19      132.98     52.39 o
   6   3  12     2623.11     2210.78     92.85 o
   7   3  12     1710.70     1361.46     95.06 o
   8   3  12      265.88      261.80     69.70 o
   9   3  12     1629.13     1672.87    199.71 o
   0   4  12     1405.88     1507.74     50.24 o
   1   4  12     8092.76     7647.80    189.66 o
   2   4  12      949.13      995.48     37.92 o
   3   4  12      470.81      439.52     28.94 o
   4   4  12     3715.87     3014.71    143.61 o
   5   4  12     3395.19     2999.71    116.78 o
   6   4  12     1496.37     1512.14    146.35 o
   7   4  12      966.64      994.67    122.59 o
   8   4  12       54.79       78.56     74.82 o
   9   4  12      404.59      354.96    138.60 o
   0   5  12     1339.34     1109.21     52.04 o
   1   5  12      188.59      141.63     30.63 o
   2   5  12     5482.43     5185.58    104.44 o
   3   5  12     1070.12      922.98     68.75 o
   4   5  12     3260.95     2953.25    153.39 o
   5   5  12     1761.50     1623.67     83.59 o
   6   5  12      476.70      536.63     96.61 o
   7   5  12      212.75      230.15     99.75 o
   8   5  12      459.27      519.03    112.72 o
   9   5  12       86.80       60.85    162.14 o
   0   6  12     1151.86     1279.24     77.86 o
   1   6  12     5203.94     5016.92     90.11 o
   2   6  12     6493.52     6142.74     68.27 o
   3   6  12      724.90      655.23     58.52 o
   4   6  12      614.66      579.86     47.78 o
   5   6  12     1966.33     1786.96     98.79 o
   6   6  12      154.48      269.47    100.31 o
   7   6  12     1336.06     1325.43    118.02 o
   8   6  12     2921.85     2193.67    132.90 o
   0   7  12     1075.17     1341.35    147.72 o
   1   7  12       83.98      135.42     40.47 o
   2   7  12     2964.61     2762.63     68.50 o
   3   7  12     4631.06     4216.43     95.46 o
   4   7  12     3558.47     3196.21     81.13 o
   5   7  12      484.72      454.06     75.66 o
   6   7  12      674.66      676.51     88.36 o
   7   7  12      362.50      403.59     94.88 o
   0   8  12     3224.09     3251.84    167.34 o
   1   8  12      148.15      201.88     68.87 o
   2   8  12       30.69       82.10     62.12 o
   3   8  12      640.76      707.28     76.59 o
   4   8  12      130.92      147.82     99.43 o
   5   8  12      305.37      417.43    108.51 o
   6   8  12     1353.03     1405.88    167.49 o
   0   9  12     2980.88     2699.82    135.98 o
   1   9  12     2447.02     2497.87    129.94 o
   2   9  12      507.88      495.13     83.14 o
   3   9  12       99.73      283.10     81.14 o
   4   9  12      909.75      939.75    115.13 o
   5   9  12      311.73      410.55    120.49 o
   6   9  12     1623.71     1736.24    285.80 o
   0  10  12      993.24      824.46    136.52 o
   1  10  12        1.91      239.58     93.49 o
   2  10  12     2101.60     2010.43    119.52 o
   3  10  12      137.31      167.82     91.24 o
   4  10  12     1262.66     1182.54    131.89 o
   5  10  12      459.39      963.63    266.80 o
   0  11  12        0.08      -31.97    138.20 o
   1  11  12      309.84      330.15    102.94 o
   2  11  12      804.27      814.77    123.85 o
   3  11  12      273.89      378.85    230.06 o
   0  12  12       78.46        3.12    222.48 o
   1  12  12      154.89      194.25    212.76 o
   1   0  13     7972.42     7558.73     79.86 o
   2   0  13    47040.03    49374.27    391.01 o
   3   0  13       17.66      104.72     34.47 o
   4   0  13     4818.51     5515.63    250.44 o
   5   0  13      919.29      873.33     77.67 o
   6   0  13       15.61       41.71     76.26 o
   7   0  13     1083.40     1074.98     82.32 o
   8   0  13    10500.81    10267.98    167.20 o
   9   0  13      156.99      184.60    177.41 o
   0   1  13      833.56     1340.48     29.97 o
   1   1  13      165.47      276.47     38.63 o
   2   1  13     8713.13     7905.96     83.47 o
   3   1  13      259.87      243.69     35.19 o
   4   1  13    12198.91    11411.12     86.81 o
   5   1  13     1539.95     1217.77    164.92 o
   6   1  13      727.58      734.51     53.69 o
   7   1  13      639.98      654.04     61.65 o
   8   1  13      124.06      156.12     66.08 o
   9   1  13       99.61      141.65     91.80 o
   0   2  13     2545.44     2257.29     36.86 o
   1   2  13      837.42      751.29     24.34 o
   2   2  13     1455.38     1474.92     37.13 o
   3   2  13      910.81      768.19     42.29 o
   4   2  13     3450.71     2861.67     44.18 o
   5   2  13      374.43      303.13     45.42 o
   6   2  13     1297.64     1384.87     96.21 o
   7   2  13      160.77      155.94     62.10 o
   8   2  13       80.96      112.90     68.05 o
   9   2  13      298.27      450.58     90.94 o
   0   3  13    21868.80    20853.87    507.98 o
   1   3  13      918.45      607.69     33.44 o
   2   3  13      518.61      568.25     24.66 o
   3   3  13     7791.23     7477.90    110.40 o
   4   3  13     2989.31     2459.43    296.51 o
   5   3  13      244.56      140.09     53.02 o
   6   3  13     7467.95     6462.33    121.56 o
   7   3  13      152.71      197.16     71.24 o
   8   3  13       75.90      108.18     69.11 o
   9   3  13      453.22      511.65    122.17 o
   0   4  13     1940.45     1881.41    121.65 o
   1   4  13     2283.40     2201.94     57.04 o
   2   4  13     2959.16     2620.14     59.98 o
   3   4  13     1402.58     1178.27     73.03 o
   4   4  13     2063.02     1660.05     88.22 o
   5   4  13      150.44      175.16     53.59 o
   6   4  13      635.48      722.26     92.27 o
   7   4  13     2008.54     2042.48    138.31 o
   8   4  13      468.55      383.91     74.27 o
   9   4  13      748.93      849.23    182.93 o
   0   5  13     2093.92     1997.57     59.88 o
   1   5  13     1314.51     1130.90     47.96 o
   2   5  13      635.14      650.86     48.39 o
   3   5  13     1940.72     1308.99    101.94 o
   4   5  13      915.14      813.25     38.76 o
   5   5  13      363.41      422.09     56.17 o
   6   5  13     1327.50     1369.11    155.12 o
   7   5  13      342.93      338.42    101.66 o
   8   5  13      344.31      380.90    113.53 o
   9   5  13        3.08       12.62    162.63 o
   0   6  13      222.04      214.79     56.73 o
   1   6  13     2939.77     2989.02     75.71 o
   2   6  13     4322.99     3909.30     49.13 o
   3   6  13       96.32       81.71     42.44 o
   4   6  13     1728.51     1465.40     52.54 o
   5   6  13     2853.65     2680.14    107.02 o
   6   6  13     1297.48     1139.06    108.97 o
   7   6  13      346.93      329.30    114.03 o
   8   6  13     1116.23      757.99    123.74 o
   0   7  13     6415.52     6316.47    120.41 o
   1   7  13     2380.68     2193.20     63.47 o
   2   7  13       91.14      120.27     57.33 o
   3   7  13     1917.09     1726.96     74.38 o
   4   7  13       58.69       99.86     50.73 o
   5   7  13      850.08      750.94     77.50 o
   6   7  13      850.80      915.26    115.66 o
   7   7  13     1148.18     1129.95    128.56 o
   0   8  13      473.18      800.12    254.48 o
   1   8  13      564.04      611.12     62.87 o
   2   8  13       48.74      119.02     62.84 o
   3   8  13      934.46      986.95     78.07 o
   4   8  13       70.06       59.49     99.82 o
   5   8  13       96.53      155.25    108.66 o
   6   8  13      596.38      816.32    125.49 o
   0   9  13      113.60      255.81    120.79 o
   1   9  13     1622.09     1578.97     93.05 o
   2   9  13      687.73      798.39     76.38 o
   3   9  13     3913.58     3001.75     97.89 o
   4   9  13      725.55     1006.25    120.19 o
   5   9  13      256.88      340.63    119.81 o
   6   9  13       58.77      521.83    274.66 o
   0  10  13      109.94       57.39    132.61 o
   1  10  13     3384.64     2903.07    108.59 o
   2  10  13      206.21      310.40    112.19 o
   3  10  13       51.10       47.20    103.23 o
   4  10  13       82.21      192.46    124.35 o
   5  10  13     3166.90     2928.14    274.11 o
   0  11  13       15.54      103.71    141.78 o
   1  11  13      577.90      613.60    109.03 o
   2  11  13       57.25      106.97    146.66 o
   3  11  13      146.46      221.91    223.37 o
   0   0  14     7292.02     6121.89    210.18 o
   1   0  14     7616.05     7588.27     87.59 o
   2   0  14     8895.40     8080.12    129.71 o
   3   0  14      962.40     1027.00     44.77 o
   4   0  14     2710.34     2139.02     50.26 o
   5   0  14     1861.38     1858.68    105.57 o
   6   0  14      980.17      821.86     88.10 o
   7   0  14     2093.39     2071.02     92.41 o
   8   0  14       43.11      154.63    101.36 o
   9   0  14      763.66      673.06    115.91 o
   0   1  14      873.99      710.86     28.10 o
   1   1  14     4977.52     4874.07     63.08 o
   2   1  14     2471.79     2516.71     46.55 o
   3   1  14     3183.20     2984.43     71.23 o
   4   1  14     1119.89      953.10     53.64 o
   5   1  14     1519.48     1484.78    103.33 o
   6   1  14     1673.29     1559.89     59.05 o
   7   1  14     1901.49     1656.38    100.95 o
   8   1  14     1883.15     1845.58     88.50 o
   9   1  14      393.91      411.56     95.50 o
   0   2  14     1710.82     1388.05     28.99 o
   1   2  14      886.03     1045.30     39.00 o
   2   2  14     3805.06     3153.50     48.72 o
   3   2  14    13385.59    12887.91    458.65 o
   4   2  14     2699.15     2536.41     42.69 o
   5   2  14      927.79      862.76     48.76 o
   6   2  14       52.90       48.74     56.58 o
   7   2  14      825.62      805.18     72.65 o
   8   2  14      153.76      185.69     70.39 o
   9   2  14     1681.79     1412.48    104.55 o
   0   3  14      352.08      414.64     25.79 o
   1   3  14     2661.26     2443.09    132.92 o
   2   3  14      693.91      713.73     30.43 o
   3   3  14     4425.01     4206.14    133.06 o
   4   3  14     1044.05      761.17     46.48 o
   5   3  14      277.55      254.51     55.43 o
   6   3  14     1009.40     1034.20     78.39 o
   7   3  14     1871.53     1960.63    147.20 o
   8   3  14      259.29      223.51     73.14 o
   9   3  14     1351.61     1614.94    246.64 o
   0   4  14     6085.96     6171.45    107.07 o
   1   4  14     8474.87     7474.47    256.99 o
   2   4  14     3035.97     2983.61     55.55 o
   3   4  14       69.36       75.19     31.47 o
   4   4  14     1059.49      947.21     85.21 o
   5   4  14     2375.91     2319.20    150.00 o
   6   4  14     1056.26     1022.24     69.38 o
   7   4  14     1276.63     1432.73    165.91 o
   8   4  14     1387.30      993.79     94.20 o
   9   4  14      231.97      242.36    195.09 o
   0   5  14       26.32       62.44     51.18 o
   1   5  14     2939.89     3187.55    138.55 o
   2   5  14     2179.33     2141.95     43.67 o
   3   5  14     1207.52      846.49    110.55 o
   4   5  14     1154.61     1054.93     44.25 o
   5   5  14     7224.02     6095.96    122.83 o
   6   5  14       86.23      105.50     93.69 o
   7   5  14      225.03      251.66    103.19 o
   8   5  14      536.03      475.51    116.36 o
   0   6  14      458.32      497.35     60.85 o
   1   6  14     4455.21     4063.76     67.92 o
   2   6  14     2175.19     2001.74     44.57 o
   3   6  14      162.73      176.17     43.94 o
   4   6  14      689.61      654.97    126.42 o
   5   6  14     1634.87     1627.11    101.96 o
   6   6  14      216.71      188.68    104.61 o
   7   6  14     1040.48      835.92    118.55 o
   8   6  14      449.01      360.33    178.21 o
   0   7  14     1639.53     1811.61     74.77 o
   1   7  14      367.87      486.90     56.84 o
   2   7  14     1432.16     1454.59     65.68 o
   3   7  14      111.10      176.38     66.99 o
   4   7  14     2286.23     2200.32    107.58 o
   5   7  14        0.91      131.10    104.38 o
   6   7  14     1448.78     1415.31    124.25 o
   7   7  14      365.02      463.43    126.85 o
   0   8  14     7954.19     8034.73    164.22 o
   1   8  14      363.29      384.81     63.69 o
   2   8  14       66.43      143.73     64.87 o
   3   8  14     1298.47     1254.34     82.19 o
   4   8  14       95.54       96.21    104.00 o
   5   8  14       47.54       62.59    110.59 o
   6   8  14     2988.10     2816.20    142.71 o
   0   9  14      993.02     1068.68    129.75 o
   1   9  14      290.68      279.59     85.67 o
   2   9  14      540.70      488.40     86.96 o
   3   9  14      524.93      590.50     85.42 o
   4   9  14     1154.01     1123.95    117.42 o
   5   9  14      297.98      325.27    122.85 o
   6   9  14      755.16      970.92    282.65 o
   0  10  14       32.22       17.92    133.42 o
   1  10  14      260.39      357.79     96.05 o
   2  10  14     1188.24     1297.69    119.11 o
   3  10  14       47.51      240.97    145.17 o
   4  10  14      865.41      849.82    228.73 o
   5  10  14       52.01      206.52    246.65 o
   0  11  14        0.06      -22.04    143.79 o
   1  11  14       65.47      143.00    107.60 o
   2  11  14     1203.78     1088.61    154.28 o
   1   0  15      667.75      713.36     39.53 o
   2   0  15     2065.25     1882.67     86.26 o
   3   0  15     1278.98     1765.65    102.75 o
   4   0  15      152.14      108.60     20.69 o
   5   0  15        0.01       11.11     71.84 o
   6   0  15     1209.73     1190.02    135.84 o
   7   0  15      370.14      344.47     81.03 o
   8   0  15      990.19     1081.60    112.60 o
   9   0  15      197.57      160.95    111.04 o
   0   1  15     3007.52     2475.71     67.00 o
   1   1  15      443.86      613.41     24.18 o
   2   1  15    15765.69    14967.45    383.79 o
   3   1  15     5594.12     5689.74    229.58 o
   4   1  15    11653.79    10905.37    518.29 o
   5   1  15      311.60      328.68     57.67 o
   6   1  15     1040.83     1010.11     56.76 o
   7   1  15      174.28      167.04     66.11 o
   8   1  15     2473.97     2279.54    105.92 o
   9   1  15      420.37      334.41     97.48 o
   0   2  15    14971.20    15301.29    180.22 o
   1   2  15     3250.26     3278.71     57.17 o
   2   2  15     1179.96     1096.50     33.08 o
   3   2  15     1281.25     1273.14     49.17 o
   4   2  15     3196.10     2822.62     71.80 o
   5   2  15      303.77      380.47     49.66 o
   6   2  15     5291.22     5118.34    118.64 o
   7   2  15     1676.11     1620.91    107.18 o
   8   2  15      923.75      925.08     81.48 o
   9   2  15      699.01      701.48    100.08 o
   0   3  15     2013.38     1965.65     64.94 o
   1   3  15     2550.78     2088.68     52.91 o
   2   3  15     1238.68     1044.41     39.66 o
   3   3  15     2131.28     2025.37     53.38 o
   4   3  15      721.70      568.78     40.48 o
   5   3  15     1225.35     1113.39     61.83 o
   6   3  15      225.06      156.38     65.22 o
   7   3  15      148.64      128.05     73.75 o
   8   3  15        4.47       10.92     76.95 o
   9   3  15       29.89      120.43    199.00 o
   0   4  15     5034.52     5301.84    194.89 o
   1   4  15      413.05      537.45     29.64 o
   2   4  15     1539.80     1547.07     40.78 o
   3   4  15      476.05      428.10     34.67 o
   4   4  15     1763.48     1585.41     55.87 o
   5   4  15     1462.20     1326.09     63.27 o
   6   4  15     1741.47     1688.90    130.57 o
   7   4  15      274.50      362.73     74.95 o
   8   4  15      269.55      194.83     91.20 o
   9   4  15      318.55      156.02    159.47 o
   0   5  15      373.80      502.28     77.35 o
   1   5  15     4254.03     4104.39    179.80 o
   2   5  15     1751.72     1946.45     46.94 o
   3   5  15      773.02      609.93     56.62 o
   4   5  15      923.47      825.17     42.76 o
   5   5  15     2743.15     2549.71    124.11 o
   6   5  15      348.42      321.49     98.11 o
   7   5  15      940.54      896.87    109.04 o
   8   5  15     1141.85      890.22    148.45 o
   0   6  15       76.73       66.30     61.35 o
   1   6  15      615.85      628.79     54.92 o
   2   6  15      620.48      587.03     33.60 o
   3   6  15      540.66      465.51     46.19 o
   4   6  15       75.80      102.00     88.08 o
   5   6  15     1271.24     1150.43    101.28 o
   6   6  15      243.31      218.20    105.61 o
   7   6  15      290.95      378.15    119.11 o
   0   7  15     3458.96     3580.09     91.62 o
   1   7  15     2860.13     2771.72     89.71 o
   2   7  15      637.82      672.67     63.23 o
   3   7  15      717.15      730.62     80.01 o
   4   7  15      579.65      595.90    101.71 o
   5   7  15     1336.61     1196.18    115.17 o
   6   7  15      904.40      984.55    121.91 o
   7   7  15      290.31      159.89    164.74 o
   0   8  15     1062.78      986.41    114.56 o
   1   8  15     1277.23     1173.27     83.07 o
   2   8  15      554.05      502.19     68.12 o
   3   8  15     4492.58     4181.42    106.94 o
   4   8  15     1280.52     1213.05    112.98 o
   5   8  15       44.55       35.56    114.20 o
   6   8  15      737.52      738.31    130.20 o
   0   9  15      809.64      869.46    131.15 o
   1   9  15     1015.99     1003.71     92.36 o
   2   9  15      841.60      901.71     92.07 o
   3   9  15      109.30      133.68     84.48 o
   4   9  15      336.98      475.04    118.59 o
   5   9  15      313.89      325.28    129.92 o
   0  10  15       95.05      106.28    138.94 o
   1  10  15      890.60      827.70    101.44 o
   2  10  15      745.23      877.50    118.77 o
   3  10  15      604.06      605.58    155.87 o
   4  10  15      186.21      133.41    220.91 o
   0  11  15       35.16       25.91    155.00 o
   1  11  15     1616.05     1466.22    116.99 o
   2  11  15      448.21      478.71    154.28 o
   0   0  16      849.59     1012.93     77.75 o
   1   0  16     4382.20     4647.64    300.72 o
   2   0  16     6251.94     5705.66    125.69 o
   3   0  16       85.04       42.94     77.18 o
   4   0  16     2720.78     2312.26     37.07 o
   5   0  16     2858.03     2583.40    214.50 o
   6   0  16      462.79      394.92     86.41 o
   7   0  16      328.22      266.39     92.82 o
   8   0  16      705.45      743.86    109.03 o
   9   0  16        0.39        1.58    113.97 o
   0   1  16     2057.68     2309.19     40.52 o
   1   1  16     2978.60     2641.71     83.25 o
   2   1  16      173.08      107.85     30.97 o
   3   1  16      191.46      257.41     31.76 o
   4   1  16      442.71      382.75     35.93 o
   5   1  16     3818.50     3514.83    140.15 o
   6   1  16      787.56      718.63     55.63 o
   7   1  16     1038.71     1011.08     74.80 o
   8   1  16      687.29      807.27     78.83 o
   9   1  16      191.07      126.56     81.86 o
   0   2  16    12873.42    12840.46     69.74 o
   1   2  16     5846.04     5838.09     97.02 o
   2   2  16     1071.19      956.00     31.51 o
   3   2  16      806.41      842.70     46.98 o
   4   2  16     1156.48      796.08     94.84 o
   5   2  16     1274.74     1158.36     80.21 o
   6   2  16     3055.65     2780.30     86.23 o
   7   2  16     1115.65     1098.85     74.89 o
   8   2  16       55.92       40.48     76.27 o
   9   2  16      617.64      461.03    115.25 o
   0   3  16     4432.88     4625.26     81.39 o
   1   3  16     1015.05     1030.04     55.98 o
   2   3  16     1329.59     1319.42     67.06 o
   3   3  16     6273.38     5360.38    110.40 o
   4   3  16     3090.63     2417.65    135.57 o
   5   3  16      293.59      243.08     57.71 o
   6   3  16     1745.54     1703.56     75.37 o
   7   3  16     1219.16     1055.84     84.98 o
   8   3  16      239.81      204.80     77.84 o
   9   3  16      650.83      518.30    159.73 o
   0   4  16       69.06      155.18     70.66 o
   1   4  16     3171.42     3240.21    102.75 o
   2   4  16      268.87      182.26     29.36 o
   3   4  16     5000.28     4738.38     74.37 o
   4   4  16      297.28      270.98     34.92 o
   5   4  16     3117.23     2620.74     72.53 o
   6   4  16      153.28      211.43     65.42 o
   7   4  16      260.25      225.61    102.80 o
   8   4  16      111.84      134.69     92.38 o
   0   5  16       67.35      116.63     76.36 o
   1   5  16     2817.19     2678.00     70.05 o
   2   5  16     2488.55     2453.94     78.81 o
   3   5  16      206.57      143.88     54.84 o
   4   5  16     4350.14     3896.99    168.74 o
   5   5  16      109.52       93.33     89.69 o
   6   5  16      355.58      247.22    101.05 o
   7   5  16     1403.50     1290.24    115.80 o
   8   5  16      282.84      231.70    172.45 o
   0   6  16      823.23      799.48     95.25 o
   1   6  16     3316.63     3234.11     82.01 o
   2   6  16     3648.48     3557.35    167.75 o
   3   6  16      531.54      463.71     47.25 o
   4   6  16      404.77      328.83     93.17 o
   5   6  16     1059.97     1085.98    105.15 o
   6   6  16      392.29      374.11    110.06 o
   7   6  16      790.71      718.37    123.24 o
   0   7  16      253.15      283.12    102.64 o
   1   7  16     1260.65     1185.32     65.80 o
   2   7  16     1372.27     1424.56     69.73 o
   3   7  16     4065.36     3691.99     90.06 o
   4   7  16      850.73      702.93    104.80 o
   5   7  16     2119.05     1884.16    128.71 o
   6   7  16      146.00       83.91    116.28 o
   7   7  16      282.19      103.15    285.24 o
   0   8  16      520.74      429.21    111.40 o
   1   8  16      640.07      568.32     82.25 o
   2   8  16     1218.56     1369.46     75.57 o
   3   8  16      184.42      170.99     79.95 o
   4   8  16     1391.71     1316.66    118.35 o
   5   8  16       72.32      -21.22    119.38 o
   6   8  16      295.56      221.27    262.07 o
   0   9  16      878.10      810.81    133.40 o
   1   9  16      767.43      848.32     92.69 o
   2   9  16      547.02      636.32     91.17 o
   3   9  16      161.17      218.77    138.48 o
   4   9  16      329.96      345.59    122.02 o
   5   9  16      328.92      194.95    242.86 o
   0  10  16     1090.64     1170.53    154.22 o
   1  10  16      533.07      599.10    103.87 o
   2  10  16     1016.77     1108.80    122.43 o
   3  10  16      148.58      235.79    158.27 o
   0  11  16       32.87        8.09    158.11 o
   1  11  16      576.53      635.96    133.63 o
   1   0  17     8538.96     7851.73    496.75 o
   2   0  17    13891.83    13335.55    183.99 o
   3   0  17      592.18      753.89     89.92 o
   4   0  17     5532.81     5218.38     91.41 o
   5   0  17     2281.15     1967.89    244.24 o
   6   0  17     2073.09     1941.44    197.14 o
   7   0  17     1404.12     1458.68    111.23 o
   8   0  17     2892.07     2263.49    202.51 o
   9   0  17      248.36      181.23    117.20 o
   0   1  17     8366.07     8558.04    211.85 o
   1   1  17     1304.77     1508.99     53.25 o
   2   1  17      100.97       74.48     39.74 o
   3   1  17      307.97      266.57     34.21 o
   4   1  17      627.03      668.79     32.26 o
   5   1  17     2785.66     2495.97    158.68 o
   6   1  17     1968.22     1853.09    108.65 o
   7   1  17       38.60       38.46     69.13 o
   8   1  17      401.28      366.78     79.25 o
   9   1  17       77.30      160.21     83.08 o
   0   2  17     2391.62     2440.16     46.64 o
   1   2  17      282.71      268.17     24.34 o
   2   2  17     2771.97     2594.79     41.03 o
   3   2  17     2937.16     2587.98     94.40 o
   4   2  17      199.84      193.89     21.42 o
   5   2  17      442.87      448.71     66.89 o
   6   2  17      548.12      420.69     68.35 o
   7   2  17      216.42      226.67     69.87 o
   8   2  17     1086.23     1136.07     85.28 o
   9   2  17      471.73      336.64    112.47 o
   0   3  17     3951.53     4460.77    145.40 o
   1   3  17     3749.66     3514.79    100.74 o
   2   3  17     2817.88     2942.44    106.62 o
   3   3  17      257.90      270.76     40.51 o
   4   3  17     5178.68     4611.44     92.00 o
   5   3  17     1683.55     1544.77     81.07 o
   6   3  17     3191.04     2591.73     87.56 o
   7   3  17     1203.18     1064.03     87.08 o
   8   3  17        9.81       34.34     97.49 o
   9   3  17      355.33      139.82    161.55 o
   0   4  17     6516.03     6386.23    195.94 o
   1   4  17     1201.63     1194.68     38.62 o
   2   4  17     2192.88     2329.04    104.82 o
   3   4  17      945.20      847.60     47.02 o
   4   4  17      786.88      742.69     56.29 o
   5   4  17     1001.34      858.18     63.48 o
   6   4  17     1660.41     1633.20    105.88 o
   7   4  17      353.91      261.03    101.97 o
   8   4  17      278.82      317.42    103.36 o
   0   5  17      144.49      160.23     81.31 o
   1   5  17      735.56      734.75     61.47 o
   2   5  17     1155.51     1129.42     59.77 o
   3   5  17      192.07      190.55     58.62 o
   4   5  17      653.09      563.71     91.73 o
   5   5  17       57.13       88.28     93.23 o
   6   5  17      349.11      358.50    102.29 o
   7   5  17      211.50      191.74    110.50 o
   8   5  17      945.70      764.65    188.47 o
   0   6  17      252.33      193.27     94.45 o
   1   6  17     1566.39     1645.06     63.90 o
   2   6  17     4993.78     4624.25    104.37 o
   3   6  17     2489.89     2316.37     77.08 o
   4   6  17     2205.99     2131.14    107.97 o
   5   6  17      315.88      365.21    105.51 o
   6   6  17      153.78      172.13    108.69 o
   7   6  17     1111.80      879.50    124.03 o
   0   7  17      527.14      481.98    104.97 o
   1   7  17      347.63      297.27     63.22 o
   2   7  17     1062.88     1089.75     69.85 o
   3   7  17     2733.80     2717.98     86.81 o
   4   7  17     1088.24      894.37    109.56 o
   5   7  17      169.75      159.27    110.12 o
   6   7  17      305.51      195.07    121.59 o
   0   8  17      881.35      920.02    118.71 o
   1   8  17     1193.80     1238.58     89.85 o
   2   8  17       58.47      108.69     82.07 o
   3   8  17      565.55      561.73     83.67 o
   4   8  17       56.02       24.97    113.87 o
   5   8  17      267.39      229.40    126.18 o
   0   9  17      765.79      815.93    136.97 o
   1   9  17      581.33      545.09     93.66 o
   2   9  17     1324.49     1158.00     97.60 o
   3   9  17     2048.40     1900.40    161.15 o
   4   9  17      713.28      461.80    156.08 o
   5   9  17      537.49      499.18    250.16 o
   0  10  17      289.20      247.97    145.46 o
   1  10  17     1880.46     1761.69    113.43 o
   2  10  17      312.88      354.57    118.55 o
   3  10  17      310.55      466.40    231.56 o
   1  11  17        8.66       72.04    202.63 o
   0   0  18     1945.52     2180.20    109.44 o
   1   0  18     2229.36     2167.12     78.56 o
   2   0  18      938.08      979.98     98.92 o
   3   0  18     2534.87     2397.61    225.00 o
   4   0  18      821.68      817.93     51.88 o
   5   0  18      187.42      152.64     83.89 o
   6   0  18     1037.59     1051.80     98.73 o
   7   0  18     1647.43     1633.16    112.03 o
   8   0  18       64.21       70.26    110.63 o
   9   0  18     1386.02     1296.82    131.93 o
   0   1  18     9420.66     9975.73    132.34 o
   1   1  18     1758.19     1668.98     95.77 o
   2   1  18      927.79     1019.19     48.68 o
   3   1  18     6520.79     6382.44    265.17 o
   4   1  18      925.77      899.81     38.05 o
   5   1  18     1599.21     1509.15     65.26 o
   6   1  18     2897.16     2390.06    155.69 o
   7   1  18       78.20       65.90     70.81 o
   8   1  18      204.48      140.46     77.58 o
   9   1  18      171.89      121.08     93.47 o
   0   2  18      368.12      435.09     37.98 o
   1   2  18     1354.93     1428.91     47.47 o
   2   2  18     1004.60      913.15     51.29 o
   3   2  18     1486.72     1559.34     65.77 o
   4   2  18     1763.43     1762.50     68.88 o
   5   2  18      660.51      677.73     66.90 o
   6   2  18      828.54      840.74     74.82 o
   7   2  18      476.94      387.76     72.91 o
   8   2  18      156.76      129.24     78.44 o
   9   2  18      359.73      213.95    166.28 o
   0   3  18      686.01      723.45     42.88 o
   1   3  18     2606.69     2614.58    149.91 o
   2   3  18     6220.98     6035.46    119.70 o
   3   3  18      928.43      907.97     47.01 o
   4   3  18     3598.31     3122.70     77.97 o
   5   3  18      975.53      902.27     70.55 o
   6   3  18      222.54      172.72     72.10 o
   7   3  18     1183.57     1098.76     82.15 o
   8   3  18      753.71      572.99    105.81 o
   0   4  18     3412.14     3656.01    107.18 o
   1   4  18      571.28      571.11     34.27 o
   2   4  18     6010.55     5535.84    107.46 o
   3   4  18      329.57      275.50     41.25 o
   4   4  18     1135.77     1029.38     62.30 o
   5   4  18      207.61      219.94     91.57 o
   6   4  18     1196.07     1003.90    119.79 o
   7   4  18      123.47      119.64    119.29 o
   8   4  18     2606.72     2639.15    166.95 o
   0   5  18     1323.50     1338.95     94.74 o
   1   5  18     3030.13     3025.97     76.97 o
   2   5  18     1894.12     1760.04     71.09 o
   3   5  18     1341.59     1246.27     67.55 o
   4   5  18     2458.66     2264.98    105.55 o
   5   5  18     1496.86     1199.14    103.59 o
   6   5  18      233.36      243.59    105.85 o
   7   5  18      737.98      682.86    113.54 o
   0   6  18       22.18       20.77     94.65 o
   1   6  18     3422.37     3324.22     97.78 o
   2   6  18      198.64      181.85     60.31 o
   3   6  18     3317.83     3094.71    119.42 o
   4   6  18      615.68      606.32     98.89 o
   5   6  18     2883.74     2614.07    167.51 o
   6   6  18      479.56      541.66    114.57 o
   7   6  18      817.12      633.48    156.67 o
   0   7  18     2322.42     2300.81    148.41 o
   1   7  18     1832.92     1832.10     85.38 o
   2   7  18     1032.94      943.35     70.94 o
   3   7  18      837.31      868.91     80.69 o
   4   7  18      419.82      196.05    106.40 o
   5   7  18      102.70       61.42    114.77 o
   6   7  18      906.16      860.62    129.51 o
   0   8  18      492.96      556.08    118.14 o
   1   8  18     1319.06     1390.23     91.97 o
   2   8  18       96.43      144.90     85.33 o
   3   8  18      629.70      557.29    112.41 o
   4   8  18      351.77      184.84    118.00 o
   5   8  18       59.81       40.30    153.34 o
   6   8  18      385.41      216.60    271.58 o
   0   9  18      259.16      381.38    131.23 o
   1   9  18      858.74      944.91     98.84 o
   2   9  18      221.01      281.50     91.88 o
   3   9  18     1959.66     2096.32    165.58 o
   4   9  18      276.94      218.96    153.12 o
   0  10  18      325.64      260.76    147.63 o
   1  10  18      260.05      281.12    105.90 o
   2  10  18      402.09      420.40    121.12 o
   1  11  18      827.62      880.24    218.66 o
   1   0  19     2849.21     2754.79     85.86 o
   2   0  19      315.13      176.10     83.59 o
   3   0  19     2437.40     2176.87    111.00 o
   4   0  19      696.20      676.60     50.76 o
   5   0  19     1974.09     1875.13    322.57 o
   6   0  19      343.60      336.63     96.01 o
   7   0  19       34.63       42.45    101.72 o
   8   0  19       14.27       37.21    115.36 o
   9   0  19       26.68      -42.22    162.97 o
   0   1  19      365.99      504.15     56.31 o
   1   1  19     1815.34     1899.79     52.66 o
   2   1  19     3207.11     3017.70     70.46 o
   3   1  19     4895.15     4795.58    192.05 o
   4   1  19     1065.34     1124.95     95.77 o
   5   1  19      243.23      230.80     59.86 o
   6   1  19      403.14      481.92     67.84 o
   7   1  19     1602.87     1475.87     92.87 o
   8   1  19     1351.97     1228.43     87.83 o
   9   1  19      933.15      969.73    126.69 o
   0   2  19     2029.50     2309.14     51.55 o
   1   2  19     5870.82     5878.87    114.85 o
   2   2  19     4877.19     4554.57     55.78 o
   3   2  19     1589.74     1467.75     82.94 o
   4   2  19     2986.96     2715.65     86.55 o
   5   2  19     2911.37     2582.62     89.08 o
   6   2  19      729.20      700.43     68.68 o
   7   2  19     1054.24      940.90     86.22 o
   8   2  19      647.64      589.20     83.71 o
   0   3  19        1.30       -3.43     36.53 o
   1   3  19       16.03       31.81     32.30 o
   2   3  19      906.44      886.48     45.91 o
   3   3  19      658.38      595.49     51.35 o
   4   3  19      698.63      610.30     63.38 o
   5   3  19      162.83      184.44     66.19 o
   6   3  19      402.20      396.14     77.06 o
   7   3  19      108.32      166.92     95.05 o
   8   3  19      659.80      853.14    118.09 o
   0   4  19     6191.95     5977.81    129.54 o
   1   4  19     1991.62     2100.59     69.00 o
   2   4  19     2665.77     2658.15     72.60 o
   3   4  19      269.41      268.05     41.72 o
   4   4  19      921.27      909.08    105.73 o
   5   4  19     1840.53     1624.32    119.30 o
   6   4  19     1467.39     1455.78    126.15 o
   7   4  19      192.74      164.99    118.43 o
   8   4  19      439.95      406.80    127.41 o
   0   5  19     3005.97     3083.29    113.18 o
   1   5  19     3069.92     2983.37     78.36 o
   2   5  19     1423.45     1463.78    102.64 o
   3   5  19     1800.86     1695.07     78.54 o
   4   5  19     3609.97     3465.16    189.58 o
   5   5  19      656.96      580.86    104.50 o
   6   5  19     1856.82     1766.85    185.22 o
   7   5  19     1458.06     1265.47    142.15 o
   0   6  19     1131.69     1150.34    108.55 o
   1   6  19      212.19      249.18     69.17 o
   2   6  19      795.75      873.47     74.75 o
   3   6  19      274.24      308.58     71.40 o
   4   6  19      154.86      155.20    101.67 o
   5   6  19      300.74      225.90    108.13 o
   6   6  19      332.13      327.76    117.92 o
   7   6  19       43.35      -57.87    264.80 o
   0   7  19     1086.74     1283.98    120.67 o
   1   7  19      216.39      232.28     77.32 o
   2   7  19      350.14      338.06     69.60 o
   3   7  19      913.33      841.19    110.11 o
   4   7  19      184.44       18.97    110.87 o
   5   7  19      876.44      788.18    122.36 o
   6   7  19      686.79      506.47    160.13 o
   0   8  19       41.91       36.44    119.51 o
   1   8  19     2733.13     2717.72    101.27 o
   2   8  19     1778.74     1625.79     96.81 o
   3   8  19       60.55       15.64    142.12 o
   4   8  19     1281.83     1148.93    125.61 o
   5   8  19     1002.97      875.54    135.89 o
   6   8  19      192.43      -13.53    270.95 o
   0   9  19      581.52      676.69    136.44 o
   1   9  19      105.79      127.80     94.14 o
   2   9  19      251.84      188.45     94.98 o
   3   9  19       49.72      140.85    149.44 o
   0  10  19       40.99        4.06    147.41 o
   1  10  19       92.01      158.92    105.12 o
   0   0  20      352.76      391.91     99.45 o
   1   0  20      337.90      389.57     74.87 o
   2   0  20     4005.45     3727.46    138.13 o
   3   0  20      557.57      445.19     61.90 o
   4   0  20     3021.42     2986.08    107.69 o
   5   0  20       18.79       41.60     80.60 o
   6   0  20      471.65      487.30     98.48 o
   7   0  20     1074.58     1028.42    222.16 o
   8   0  20      286.70      295.74    115.77 o
   0   1  20     2893.05     3279.33    109.66 o
   1   1  20     1508.73     1676.39     83.90 o
   2   1  20     1529.35     1412.00     56.42 o
   3   1  20     1435.36     1448.28     55.15 o
   4   1  20     2428.04     2389.17     78.40 o
   5   1  20     1241.67     1087.00     76.79 o
   6   1  20     1739.12     1668.37     78.85 o
   7   1  20       98.84       65.71     73.11 o
   8   1  20     1066.30     1029.69     87.20 o
   0   2  20     6774.90     7052.72     81.83 o
   1   2  20     1564.59     1553.14     39.13 o
   2   2  20     4379.13     4580.49     64.55 o
   3   2  20       36.08       11.03     46.67 o
   4   2  20      743.49      739.26     67.49 o
   5   2  20      613.55      625.81     74.84 o
   6   2  20     1486.12     1374.27     77.48 o
   7   2  20      617.04      665.13     78.26 o
   8   2  20     1172.11     1172.76    111.25 o
   0   3  20      260.46      216.64     44.58 o
   1   3  20     1053.40     1123.87     46.28 o
   2   3  20     2532.92     2516.08     79.55 o
   3   3  20      320.73      290.73     63.13 o
   4   3  20     2906.00     2536.71     80.08 o
   5   3  20      135.70      150.60     69.29 o
   6   3  20      621.13      623.30    115.58 o
   7   3  20      649.47      654.33    102.22 o
   8   3  20      294.61      191.20    128.07 o
   0   4  20      289.51      268.83     86.37 o
   1   4  20     1861.99     1872.98     70.14 o
   2   4  20      899.99      834.83     64.75 o
   3   4  20     3129.40     3313.62    147.29 o
   4   4  20     1630.87     1392.96    153.61 o
   5   4  20     1381.98     1211.65    204.42 o
   6   4  20     1227.94     1238.88    125.55 o
   7   4  20      226.13      198.90    126.27 o
   8   4  20       47.23       21.13    188.65 o
   0   5  20     7958.78     8153.54    150.30 o
   1   5  20     1047.87      965.63     69.69 o
   2   5  20      405.20      454.99     66.03 o
   3   5  20     1594.30     1533.84     81.21 o
   4   5  20      623.10      490.87    114.54 o
   5   5  20       27.64      105.36    114.81 o
   6   5  20     1440.33     1347.21    135.99 o
   7   5  20      829.18      757.71    134.28 o
   0   6  20     1140.72     1211.48    110.95 o
   1   6  20     1201.39     1166.75     77.13 o
   2   6  20      641.46      500.99     73.64 o
   3   6  20      115.30      203.12     78.60 o
   4   6  20      770.09      590.10    104.76 o
   5   6  20      338.39      295.66    110.58 o
   6   6  20     1188.31     1213.97    123.85 o
   0   7  20      162.96      227.15    116.21 o
   1   7  20     2090.79     2185.80     93.95 o
   2   7  20      180.10      249.58     80.11 o
   3   7  20      535.70      262.58    107.37 o
   4   7  20       15.21      -57.71    112.35 o
   5   7  20     1395.50     1330.99    129.82 o
   0   8  20       69.38       18.60    123.07 o
   1   8  20     1017.06      975.57     94.12 o
   2   8  20      579.06      691.54     91.29 o
   3   8  20      130.96      121.67    139.56 o
   4   8  20      566.92      645.62    160.48 o
   5   8  20     1766.82     1810.49    260.23 o
   0   9  20      160.99      200.49    136.46 o
   1   9  20      872.37      957.00    101.94 o
   2   9  20      343.97      410.44     98.66 o
   3   9  20       55.95       78.73    155.70 o
   0  10  20      156.06      301.36    153.62 o
   1  10  20      711.26      832.13    152.12 o
   1   0  21      606.89      747.90     80.19 o
   2   0  21       23.32       -1.09    105.36 o
   3   0  21     7284.32     6586.34    113.56 o
   4   0  21      976.45      973.76     76.08 o
   5   0  21       14.54       32.95     89.42 o
   6   0  21     1089.26     1139.88    105.38 o
   7   0  21     1179.79     1112.71    116.45 o
   8   0  21        0.13       15.36    115.04 o
   0   1  21     5761.65     6396.48    276.15 o
   1   1  21     2804.86     2955.44     90.77 o
   2   1  21      902.91      898.51     54.56 o
   3   1  21      366.21      340.13     49.02 o
   4   1  21     1040.40     1023.42     75.26 o
   5   1  21      388.92      351.87     65.16 o
   6   1  21     1278.82     1310.11     95.03 o
   7   1  21      827.16      707.53     80.86 o
   8   1  21       57.16       79.55     83.01 o
   0   2  21       11.20       77.73     74.81 o
   1   2  21     1293.92     1367.69     51.22 o
   2   2  21      676.52      720.57     54.47 o
   3   2  21      148.39      113.98     49.83 o
   4   2  21      404.07      340.63     68.58 o
   5   2  21     1365.86     1219.13     87.10 o
   6   2  21      360.38      380.76     71.55 o
   7   2  21      289.46      317.77     79.69 o
   8   2  21      499.07      611.00    108.56 o
   0   3  21        9.79      -15.96     82.29 o
   1   3  21     5127.32     5215.19     87.47 o
   2   3  21     3420.18     3311.72    121.83 o
   3   3  21      233.34      233.35     49.98 o
   4   3  21     2319.01     2040.27    100.11 o
   5   3  21     4051.24     3746.14    338.07 o
   6   3  21      109.72       65.44    111.34 o
   7   3  21     1100.40     1044.14    164.65 o
   8   3  21      685.92      855.38    203.16 o
   0   4  21      450.30      377.79     89.47 o
   1   4  21      929.59      897.71     67.62 o
   2   4  21     1900.58     1904.56     74.50 o
   3   4  21     2132.40     1977.28    117.12 o
   4   4  21      867.92      822.34    113.67 o
   5   4  21      446.67      448.41    118.68 o
   6   4  21      256.02      259.04    124.60 o
   7   4  21      576.46      472.37    132.15 o
   0   5  21      274.99      393.40     97.05 o
   1   5  21      502.38      572.69     68.50 o
   2   5  21      211.46      197.50     68.25 o
   3   5  21     2194.72     2296.09    102.70 o
   4   5  21      490.75      409.07    120.04 o
   5   5  21      347.88      357.65    121.83 o
   6   5  21      170.67      173.47    126.87 o
   0   6  21     3999.84     3980.44    135.93 o
   1   6  21      669.93      727.45     76.86 o
   2   6  21      418.04      408.88     76.78 o
   3   6  21     2235.65     1931.48    139.01 o
   4   6  21      709.03      591.63    130.88 o
   5   6  21      133.70      105.36    131.52 o
   6   6  21     1635.87     1344.97    150.54 o
   0   7  21      150.41      212.69    117.21 o
   1   7  21      474.51      464.19     84.96 o
   2   7  21      853.65     1092.70    106.88 o
   3   7  21      569.39      511.39    138.86 o
   4   7  21      940.77      836.82    193.52 o
   5   7  21      474.68      332.16    122.93 o
   0   8  21      207.39       90.45    126.13 o
   1   8  21        5.09       50.39     89.78 o
   2   8  21       66.20      102.72     90.12 o
   3   8  21      205.23      215.76    148.57 o
   4   8  21      169.19      111.32    150.32 o
   0   9  21      712.05      955.15    146.14 o
   1   9  21      168.31      187.83     99.96 o
   2   9  21     1400.27     1495.75    133.88 o
   0  10  21      826.12      858.75    211.50 o
   1  10  21      188.97      139.79    198.69 o
   0   0  22    12671.63    14291.32    230.38 o
   1   0  22      661.32      688.90     83.13 o
   2   0  22      498.11      448.48     60.51 o
   3   0  22       14.10      -18.46     55.72 o
   4   0  22      171.72       92.04     87.83 o
   5   0  22      172.16      179.37     92.42 o
   6   0  22     3960.33     3617.42    422.90 o
   7   0  22       94.36       80.51    107.68 o
   8   0  22       21.52      103.08    121.19 o
   0   1  22     1303.87     1479.37     75.74 o
   1   1  22        5.66       55.70     49.32 o
   2   1  22      437.70      428.53     53.49 o
   3   1  22       27.46       35.45     50.35 o
   4   1  22     2500.74     2298.43     98.17 o
   5   1  22      412.84      421.95     66.21 o
   6   1  22     1402.46     1420.81     80.78 o
   7   1  22      176.81      213.99     78.69 o
   8   1  22       30.12       86.18    102.99 o
   0   2  22        7.26       18.61     79.46 o
   1   2  22     2436.28     2559.92     61.42 o
   2   2  22     4372.23     4454.64     84.17 o
   3   2  22       30.92       -5.03     52.21 o
   4   2  22     3640.68     3192.89    104.55 o
   5   2  22      372.77      457.75     76.25 o
   6   2  22      129.47      108.68     71.11 o
   7   2  22      556.06      525.93    102.35 o
   8   2  22      470.16      523.13    188.18 o
   0   3  22       36.53        2.40     84.78 o
   1   3  22      197.91      284.98     62.09 o
   2   3  22     4601.90     4622.29     86.76 o
   3   3  22      516.82      504.36     56.93 o
   4   3  22      884.50      665.38    107.97 o
   5   3  22     1378.76     1435.80    129.89 o
   6   3  22       31.21       36.98    115.07 o
   7   3  22      153.89      235.90    102.88 o
   0   4  22      961.13     1009.14    101.18 o
   1   4  22     1547.80     1766.93     75.13 o
   2   4  22     1503.86     1594.67    113.74 o
   3   4  22      336.03      364.49     74.54 o
   4   4  22      951.74      833.23    179.79 o
   5   4  22      855.76      817.82    184.98 o
   6   4  22      550.93      453.54    128.13 o
   7   4  22       67.84      112.42    127.21 o
   0   5  22     1134.92     1174.66    106.81 o
   1   5  22     1552.10     1517.78     77.88 o
   2   5  22      453.46      469.05     72.67 o
   3   5  22      564.09      524.65    115.24 o
   4   5  22      203.28      186.43    123.51 o
   5   5  22      157.56       41.85    123.90 o
   6   5  22      343.77      302.93    128.76 o
   0   6  22      134.00      130.68    108.84 o
   1   6  22       41.41       80.21     75.76 o
   2   6  22     1055.60     1145.79     81.52 o
   3   6  22     4698.12     4409.84    261.33 o
   4   6  22      481.73      538.44    151.45 o
   5   6  22      435.02      355.24    131.01 o
   0   7  22      584.41      652.73    126.34 o
   1   7  22     1082.52     1098.74     90.62 o
   2   7  22      589.92      509.04     85.64 o
   3   7  22      184.80      125.81    134.73 o
   4   7  22       54.39       65.86    136.23 o
   5   7  22      296.01      123.10    149.51 o
   0   8  22       49.18      223.50    132.45 o
   1   8  22      805.76      790.68     96.58 o
   2   8  22      458.97      592.72     96.14 o
   3   8  22       21.58       81.99    145.18 o
   0   9  22        8.42       57.11    141.44 o
   1   9  22     1250.96     1326.79    108.72 o
   2   9  22       14.42       35.35    148.38 o
   0  10  22      252.31      562.59    213.36 o
   1  10  22       22.27       20.71    202.52 o
   1   0  23      121.79      260.72    115.38 o
   2   0  23      194.58      213.90     60.93 o
   3   0  23      910.87      784.81     65.76 o
   4   0  23      185.86      174.90     90.35 o
   5   0  23        0.04       29.83     93.40 o
   6   0  23      564.58      646.12    105.39 o
   7   0  23        8.31       60.75    108.33 o
   8   0  23      164.32      241.91    167.45 o
   0   1  23     1931.90     2227.44     82.07 o
   1   1  23     2471.96     2617.61    137.05 o
   2   1  23      856.92      971.46     72.97 o
   3   1  23     2597.98     2431.81    138.74 o
   4   1  23      349.90      350.48     65.19 o
   5   1  23      396.11      480.52     68.95 o
   6   1  23      171.00      188.05     73.68 o
   7   1  23     1710.86     1497.00    194.98 o
   8   1  23       83.90      100.90    178.87 o
   0   2  23       19.90       67.55     83.50 o
   1   2  23     3673.15     3588.48     87.54 o
   2   2  23      730.45      782.71     57.89 o
   3   2  23        0.96       -2.14     53.49 o
   4   2  23     1641.65     1538.08    106.63 o
   5   2  23     4028.66     3552.65    166.47 o
   6   2  23      350.25      323.22     94.01 o
   7   2  23      233.54      196.13    103.48 o
   0   3  23      867.86      784.30     96.05 o
   1   3  23     2050.76     2221.36     84.95 o
   2   3  23      606.07      636.81     52.08 o
   3   3  23       96.21       67.55     68.32 o
   4   3  23       59.86      -42.01    103.50 o
   5   3  23      514.44      534.35    121.36 o
   6   3  23      222.94      376.42    122.96 o
   7   3  23      207.08      238.91    104.05 o
   0   4  23      636.24      647.33    101.32 o
   1   4  23     1891.10     2014.16     80.66 o
   2   4  23     1403.56     1400.31     76.42 o
   3   4  23      660.14      545.61    115.97 o
   4   4  23      454.10      436.19    115.80 o
   5   4  23      412.23      320.11    124.13 o
   6   4  23       33.22       62.46    126.55 o
   0   5  23     2631.97     2752.04    123.87 o
   1   5  23       38.38       61.67     72.79 o
   2   5  23      427.04      445.27     74.54 o
   3   5  23     4724.27     4466.09    361.35 o
   4   5  23      665.17      645.32    123.40 o
   5   5  23        6.44       -9.29    123.98 o
   6   5  23     1621.32     1369.16    147.60 o
   0   6  23     1025.60     1112.92    123.10 o
   1   6  23      316.41      315.14     80.43 o
   2   6  23       51.11      159.53     79.37 o
   3   6  23      316.33      377.96    125.79 o
   4   6  23      307.40      273.00    126.12 o
   5   6  23      104.28       33.67    136.46 o
   0   7  23      276.55      197.70    122.23 o
   1   7  23      979.92     1044.38     93.05 o
   2   7  23      888.72      972.61     89.33 o
   3   7  23      192.82      215.37    136.66 o
   4   7  23     1427.65     1170.20    159.18 o
   0   8  23       68.63       27.48    132.21 o
   1   8  23      614.08      635.06     97.18 o
   2   8  23     2133.38     2141.69    135.58 o
   3   8  23      262.68      403.12    156.40 o
   0   9  23       18.43       -7.10    143.50 o
   1   9  23       31.80      -34.91    134.80 o
   0   0  24     3288.61     3502.45    451.37 o
   1   0  24        4.56       13.28     64.79 o
   2   0  24       76.22      109.37     62.50 o
   3   0  24      131.61      164.70     63.05 o
   4   0  24      314.95      185.25     97.32 o
   5   0  24      286.21      366.40    106.03 o
   6   0  24     1203.60     1169.52    114.18 o
   7   0  24        8.27      -36.22    112.14 o
   0   1  24     2968.11     3128.84     89.49 o
   1   1  24      446.79      549.08     58.45 o
   2   1  24     1776.57     1851.20     66.63 o
   3   1  24      951.17      960.67     64.87 o
   4   1  24     3093.36     2919.66    190.53 o
   5   1  24      210.14      247.67     72.24 o
   6   1  24     1474.40     1448.72    140.67 o
   7   1  24       81.02       98.01     96.42 o
   0   2  24       31.02       68.58     84.62 o
   1   2  24      481.04      592.71     56.25 o
   2   2  24     4727.47     4855.48    172.23 o
   3   2  24      118.84      140.71     56.13 o
   4   2  24     1248.23     1019.19     81.11 o
   5   2  24      186.60      182.70    108.62 o
   6   2  24       81.49       77.35     95.96 o
   7   2  24      134.25      157.31    103.85 o
   0   3  24      680.61      658.97     98.95 o
   1   3  24      133.66      149.65     67.08 o
   2   3  24     1559.21     1703.31     85.27 o
   3   3  24      146.77      110.17    104.62 o
   4   3  24      639.16      571.84    111.17 o
   5   3  24      612.54      456.30    122.13 o
   6   3  24      191.10      334.03    124.89 o
   7   3  24       35.23       48.76    125.81 o
   0   4  24      594.65      558.81    103.90 o
   1   4  24     1297.76     1355.41     78.73 o
   2   4  24     1402.83     1365.33     77.88 o
   3   4  24       48.98       -2.56    116.50 o
   4   4  24     1762.01     1520.57    219.34 o
   5   4  24      489.90      393.93    148.43 o
   6   4  24     1045.28     1007.63    195.36 o
   0   5  24     6362.72     6266.15    294.21 o
   1   5  24      190.93      205.29     74.38 o
   2   5  24      128.26      197.62     74.35 o
   3   5  24     1889.52     1790.10    142.11 o
   4   5  24      141.52       -9.91    121.87 o
   5   5  24      160.33       48.48    128.34 o
   0   6  24      427.51      461.98    118.25 o
   1   6  24      197.10      266.96     82.11 o
   2   6  24      653.43      652.46     86.62 o
   3   6  24      371.07      507.00    133.13 o
   4   6  24      569.79      398.59    137.77 o
   5   6  24       28.83      163.91    202.88 o
   0   7  24        9.44       13.66    124.93 o
   1   7  24     1230.96     1447.48     97.63 o
   2   7  24      463.44      455.44    114.06 o
   3   7  24      170.98      179.96    143.68 o
   4   7  24      301.83      380.99    155.19 o
   0   8  24      107.71      181.60    136.88 o
   1   8  24     1501.75     1434.11    105.51 o
   2   8  24      315.85      416.41    123.67 o
   0   9  24       91.92       88.72    189.51 o
   1   9  24     1143.38     1178.51    142.62 o
   1   0  25      131.11      108.50     66.70 o
   2   0  25       61.29       59.83     64.80 o
   3   0  25    10319.60     9719.52    156.15 o
   4   0  25       14.75      -37.36     97.03 o
   5   0  25       28.77      105.16    101.57 o
   6   0  25      194.65      227.75    109.08 o
   7   0  25      710.08      462.61    114.66 o
   0   1  25      257.77      348.61     75.24 o
   1   1  25     1889.62     2062.44     66.61 o
   2   1  25       56.38       88.40     58.38 o
   3   1  25     1480.02     1481.06     65.50 o
   4   1  25       38.75       41.41     67.86 o
   5   1  25      366.16      226.52    112.59 o
   6   1  25       49.52      111.25     76.51 o
   7   1  25      913.55     1315.99    135.86 o
   0   2  25      154.92      211.36     90.53 o
   1   2  25     1565.59     1644.75     64.55 o
   2   2  25      667.03      799.50     63.40 o
   3   2  25      194.70      213.04     76.51 o
   4   2  25      444.78      461.72    183.65 o
   5   2  25      614.31      648.83    125.93 o
   6   2  25        4.84       90.10     93.21 o
   7   2  25      253.93      213.65    181.52 o
   0   3  25       32.09       38.79     96.50 o
   1   3  25     2315.48     2293.11     98.00 o
   2   3  25     1087.98     1269.24     84.21 o
   3   3  25       41.76       -6.53    103.27 o
   4   3  25       54.63       -8.67    107.77 o
   5   3  25     2317.36     2182.18    420.10 o
   6   3  25       77.34       75.25    122.35 o
   0   4  25       66.67       89.35    103.91 o
   1   4  25      935.76      886.76     77.67 o
   2   4  25     1641.49     1930.95     84.65 o
   3   4  25     1206.28     1031.03    129.97 o
   4   4  25     1340.75     1368.64    129.21 o
   5   4  25      367.58      312.93    134.83 o
   6   4  25       56.29      -56.64    135.53 o
   0   5  25      359.76      416.38    112.51 o
   1   5  25      127.31      145.21     76.32 o
   2   5  25       76.55       66.33     75.55 o
   3   5  25       26.22      177.03    176.14 o
   4   5  25      778.75      695.43    134.37 o
   5   5  25      195.77      106.97    134.36 o
   0   6  25     4643.71     4793.81    154.44 o
   1   6  25     1118.47     1186.91     88.74 o
   2   6  25      494.86      657.80     87.71 o
   3   6  25      509.61      555.40    139.39 o
   4   6  25      212.90      129.55    142.59 o
   0   7  25      294.87      265.46    128.37 o
   1   7  25      778.70      664.43     94.18 o
   2   7  25      672.13      692.83    119.18 o
   3   7  25      209.82      240.07    151.28 o
   0   8  25       78.00       57.57    137.02 o
   1   8  25      780.49      943.31    103.08 o
   2   8  25       92.92      -31.69    201.41 o
   0   9  25       43.37      128.16    187.01 o
   0   0  26     8859.38     9725.21    970.09 o
   1   0  26     1195.83     1211.50     78.69 o
   2   0  26      242.16      283.96     69.67 o
   3   0  26      466.24      465.67     70.85 o
   4   0  26      843.67      822.92    132.42 o
   5   0  26       97.00       28.90    163.88 o
   6   0  26     1889.07     1781.97    285.58 o
   0   1  26      134.93      179.86     77.48 o
   1   1  26      363.75      540.60     59.49 o
   2   1  26     1376.26     1484.79     69.88 o
   3   1  26     1797.90     1854.60     91.73 o
   4   1  26      906.79      885.30     77.45 o
   5   1  26      330.85      337.29     75.73 o
   6   1  26      633.13      547.80     99.89 o
   7   1  26       71.14      108.30    166.69 o
   0   2  26      350.03      369.29     94.30 o
   1   2  26      108.88      138.35     57.60 o
   2   2  26     1103.65     1211.79     65.29 o
   3   2  26       52.02       24.20    103.45 o
   4   2  26      535.26      343.66    125.58 o
   5   2  26       70.18      156.16     95.11 o
   6   2  26      276.32      260.82    104.66 o
   7   2  26      262.79      293.51    187.00 o
   0   3  26       54.31       46.64     97.31 o
   1   3  26      713.95      775.17     76.31 o
   2   3  26     3696.94     3841.46    103.07 o
   3   3  26       14.40       47.49    110.35 o
   4   3  26     1844.34     1659.96    187.12 o
   5   3  26      422.17      377.43    121.82 o
   6   3  26       84.02       20.87    102.11 o
   0   4  26      375.68      358.93    107.78 o
   1   4  26      493.01      531.23     77.81 o
   2   4  26      226.67      280.84     85.58 o
   3   4  26      137.52      195.57    123.46 o
   4   4  26      827.00      755.64    148.29 o
   5   4  26      159.43      105.91    133.09 o
   6   4  26      553.81      329.72    195.53 o
   0   5  26     1835.76     2109.79    140.37 o
   1   5  26       21.41      -11.84     77.32 o
   2   5  26      608.34      757.22     83.79 o
   3   5  26       48.80       90.49    133.78 o
   4   5  26      386.23      274.31    133.75 o
   5   5  26      117.38       45.97    134.61 o
   0   6  26     1005.00      924.60    127.25 o
   1   6  26      256.39      252.64     86.30 o
   2   6  26      164.73      253.71    107.47 o
   3   6  26     1006.23     1223.08    150.20 o
   4   6  26     1242.18     1193.42    157.43 o
   0   7  26      132.27      143.19    130.71 o
   1   7  26     1214.93     1322.08    101.55 o
   2   7  26      468.47      440.52    119.43 o
   3   7  26        1.55       26.02    147.67 o
   0   8  26        1.80       27.84    182.86 o
   1   8  26       66.97       19.94    129.36 o
   1   0  27     2382.09     2700.15     93.09 o
   2   0  27      136.00       75.61     71.24 o
   3   0  27      115.11      129.17    108.00 o
   4   0  27      548.56      617.64    192.50 o
   5   0  27      620.49      543.12    188.45 o
   6   0  27      302.46      261.95    119.14 o
   0   1  27     1640.02     1922.28    114.29 o
   1   1  27      875.25      986.11     76.19 o
   2   1  27      409.47      515.11     65.27 o
   3   1  27     1255.68     1158.39     62.71 o
   4   1  27       67.25       71.15     84.92 o
   5   1  27      908.75      981.40    114.49 o
   6   1  27      522.59      485.89    114.62 o
   7   1  27      515.28      285.56    164.00 o
   0   2  27       43.20       70.17     97.92 o
   1   2  27     1518.07     1545.15     68.73 o
   2   2  27      429.08      456.10     77.20 o
   3   2  27      783.25      959.64    120.27 o
   4   2  27      354.56      435.16    210.53 o
   5   2  27     2070.06     2370.03    137.85 o
   6   2  27      215.72      263.78    103.58 o
   0   3  27       17.75       69.39    102.06 o
   1   3  27     1033.43     1138.45     80.08 o
   2   3  27      195.00      232.93     79.00 o
   3   3  27       54.29      152.65    118.22 o
   4   3  27      601.06      579.12    213.41 o
   5   3  27      187.77      194.32    142.26 o
   6   3  27      231.45      166.15    177.02 o
   0   4  27     2054.92     2313.89    143.97 o
   1   4  27      443.61      376.49     79.71 o
   2   4  27      935.78      963.99     93.30 o
   3   4  27       40.91      118.41    124.83 o
   4   4  27       48.38       23.56    127.62 o
   5   4  27      117.86       61.84    134.92 o
   0   5  27      743.77      745.06    118.78 o
   1   5  27      242.38      232.37     81.51 o
   2   5  27      156.70      211.29    122.50 o
   3   5  27     1934.73     1997.68    151.14 o
   4   5  27      712.79      636.97    166.22 o
   0   6  27       29.28       50.37    121.79 o
   1   6  27      450.19      350.07     89.88 o
   2   6  27      359.64      388.60    134.86 o
   3   6  27      139.83      263.08    145.87 o
   0   7  27      569.77      311.47    137.47 o
   1   7  27       80.45      165.69     97.57 o
   2   7  27      648.32      761.64    151.85 o
   0   8  27      119.77      188.37    185.71 o
   1   8  27      862.99      927.04    211.73 o
   0   0  28     4428.24     4828.19    236.31 o
   1   0  28       37.10       58.33     76.67 o
   2   0  28       37.02      143.13     74.43 o
   3   0  28       49.13      149.90    110.36 o
   4   0  28        0.41       18.64    113.84 o
   5   0  28      226.98      217.14    110.99 o
   0   1  28     2444.83     2720.28    121.35 o
   1   1  28     1291.55     1457.89     74.47 o
   2   1  28      525.67      488.22     60.54 o
   3   1  28       73.98      181.62     73.53 o
   4   1  28      962.16     1027.96    115.80 o
   5   1  28      947.40     1126.50    126.42 o
   6   1  28     1491.66      917.44    177.03 o
   0   2  28      784.35      912.09    110.92 o
   1   2  28     1310.13     1544.48     79.85 o
   2   2  28     1730.76     1880.48     88.28 o
   3   2  28       78.19       66.33    111.81 o
   4   2  28      937.31     1016.48    186.90 o
   5   2  28      520.60      588.19    115.25 o
   6   2  28      405.90      303.24    177.09 o
   0   3  28      322.42      340.15    121.04 o
   1   3  28      123.46      167.20     74.50 o
   2   3  28      333.93      398.83     84.88 o
   3   3  28       41.91      122.10    116.25 o
   4   3  28       17.01       71.14    120.09 o
   5   3  28      290.98      255.93    202.69 o
   0   4  28      100.85       53.03    112.67 o
   1   4  28      247.51      369.40     81.58 o
   2   4  28     1381.45     1453.95    137.19 o
   3   4  28      715.44     1006.48    138.29 o
   4   4  28      535.06      456.60    135.42 o
   5   4  28       43.77       32.53    187.74 o
   0   5  28      197.98      188.62    116.90 o
   1   5  28       31.71       57.99     83.19 o
   2   5  28      295.61      430.97    131.74 o
   3   5  28      485.41      585.12    143.17 o
   4   5  28      696.12      744.84    138.23 o
   0   6  28      131.83      268.49    129.39 o
   1   6  28      171.12      279.46     91.70 o
   2   6  28       50.23       78.95    137.54 o
   3   6  28      626.98      734.15    158.79 o
   0   7  28      400.19      364.93    141.88 o
   1   7  28      117.85       90.99    184.57 o
   2   7  28      824.04      709.43    204.93 o
   0   8  28      168.84       80.90    187.96 o
   1   0  29      693.28      788.80     85.54 o
   2   0  29      284.45      320.32     78.85 o
   3   0  29     1157.06     1159.65    121.30 o
   4   0  29      963.46     1309.94    164.86 o
   5   0  29       85.48      179.16    178.16 o
   0   1  29      849.85     1185.33    116.27 o
   1   1  29      466.53      463.34     71.53 o
   2   1  29      480.65      592.90     56.43 o
   3   1  29      797.77      998.03     96.55 o
   4   1  29      243.12      317.81     98.66 o
   5   1  29      821.53      784.77    116.24 o
   6   1  29      283.75      192.85    167.92 o
   0   2  29      395.51      373.30    109.06 o
   1   2  29      326.99      410.15     75.13 o
   2   2  29      834.73      967.98     84.93 o
   3   2  29      203.20      226.41    118.19 o
   4   2  29      206.07      215.55     99.43 o
   5   2  29        0.32       15.19    126.60 o
   6   2  29      333.18        7.73    181.57 o
   0   3  29      170.20       83.83    111.69 o
   1   3  29     1560.02     1527.49     93.46 o
   2   3  29     1128.25     1334.82    131.15 o
   3   3  29      201.81      313.10    121.20 o
   4   3  29      938.34     1057.45    211.38 o
   5   3  29      751.89      425.45    192.00 o
   0   4  29        1.93       30.16    114.36 o
   1   4  29      323.13      413.63     82.20 o
   2   4  29       54.45       78.10    126.96 o
   3   4  29     1416.65     1502.99    140.46 o
   4   4  29       35.81      102.08    135.46 o
   0   5  29      136.14      136.22    120.51 o
   1   5  29      469.94      637.24     90.11 o
   2   5  29      542.34      610.18    138.84 o
   3   5  29      152.45      267.65    136.71 o
   0   6  29      841.04      757.85    136.62 o
   1   6  29      658.03      663.97     97.02 o
   2   6  29      313.37      443.32    143.11 o
   0   7  29      144.37      218.60    179.32 o
   1   7  29      715.54      482.57    191.40 o
   0   0  30     1399.01     1286.07    116.82 o
   1   0  30     2241.64     2417.18     99.76 o
   2   0  30     1148.09     1400.49     88.88 o
   3   0  30       61.74      108.02    111.61 o
   4   0  30     2392.54     3252.40    206.06 o
   0   1  30      217.98      196.22     85.16 o
   1   1  30       55.72       31.02     61.38 o
   2   1  30      806.47      941.64     65.76 o
   3   1  30      859.03     1023.21    100.10 o
   4   1  30       38.98       52.82     97.18 o
   5   1  30       59.02       48.83    169.85 o
   0   2  30     1175.20     1362.05    120.07 o
   1   2  30      520.51      674.14     87.05 o
   2   2  30      401.80      479.15    122.15 o
   3   2  30       99.19      112.90    115.39 o
   4   2  30       83.46       69.45     99.98 o
   5   2  30      215.48       98.02    190.45 o
   0   3  30       65.07       83.14    113.98 o
   1   3  30      309.20      359.19     79.68 o
   2   3  30     1012.03     1084.62    132.33 o
   3   3  30      965.98     1041.39    136.60 o
   4   3  30     1099.72     1183.59    137.06 o
   5   3  30       59.70      -13.45    189.93 o
   0   4  30      244.68      291.82    119.33 o
   1   4  30      232.73      327.81     84.82 o
   2   4  30      180.94      205.65    133.48 o
   3   4  30      571.78      892.47    143.00 o
   4   4  30       31.23      223.77    208.67 o
   0   5  30      268.13      272.89    125.38 o
   1   5  30       83.62      131.63     87.79 o
   2   5  30      198.07      266.39    140.29 o
   3   5  30       82.74      204.09    139.98 o
   0   6  30     1168.97     1298.95    143.80 o
   1   6  30      695.48      835.41    142.13 o
   2   6  30      621.03      577.74    193.45 o
   0   7  30      329.06      413.64    180.37 o
   1   0  31      878.26     1112.92     91.70 o
   2   0  31      486.28      526.83    119.53 o
   3   0  31       26.31       10.00    160.27 o
   4   0  31       55.08       87.94    172.57 o
   0   1  31       11.29       20.74     85.52 o
   1   1  31      203.33      213.81     64.15 o
   2   1  31     1302.33     1566.59     88.66 o
   3   1  31      280.23      436.15     97.78 o
   4   1  31     1071.19     1283.55    111.08 o
   0   2  31      217.90      135.04    113.67 o
   1   2  31      553.87      583.18     87.01 o
   2   2  31      182.61      238.44    122.05 o
   3   2  31      152.94      315.12    106.37 o
   4   2  31      512.68      674.54    109.11 o
   5   2  31      247.58      -32.16    187.63 o
   0   3  31     1046.51     1112.24    124.30 o
   1   3  31       40.58       44.26     82.78 o
   2   3  31       10.68       62.45    122.56 o
   3   3  31      814.34      982.46    145.29 o
   4   3  31      319.18      327.36    201.97 o
   0   4  31     3228.45     3432.72    199.36 o
   1   4  31       25.08       39.74     84.21 o
   2   4  31      794.55      657.61    138.86 o
   3   4  31       25.12      104.59    141.19 o
   0   5  31       39.41      -23.03    125.03 o
   1   5  31     1195.81     1340.31    122.43 o
   2   5  31      155.66      182.12    140.76 o
   0   6  31      130.84      135.89    165.13 o
   1   6  31      525.01      315.77    169.12 o
   0   0  32        5.19        4.07    149.49 o
   1   0  32        3.88       44.56    100.79 o
   2   0  32       40.79       33.01    169.39 o
   3   0  32        0.24       23.68    167.36 o
   0   1  32      527.07      596.33     95.70 o
   1   1  32     1293.19     1543.51     75.46 o
   2   1  32      162.77      209.19     97.43 o
   3   1  32      129.97      283.61     98.04 o
   0   2  32      149.42      192.36    115.96 o
   1   2  32      512.45      466.45     88.38 o
   2   2  32      253.78      332.62    128.58 o
   3   2  32     1579.64     1780.43    124.81 o
   4   2  32      336.56      334.21    199.73 o
   0   3  32      291.10      482.82    124.41 o
   1   3  32       81.05       86.25     89.90 o
   2   3  32      315.56      370.05    134.78 o
   3   3  32       48.01      119.14    132.59 o
   4   3  32      139.00      313.24    217.04 o
   0   4  32      446.03      381.31    124.92 o
   1   4  32      359.31      438.99    114.98 o
   2   4  32      409.93      573.24    143.50 o
   3   4  32      125.33      148.93    218.21 o
   0   5  32        2.19       26.32    227.38 o
   1   5  32      559.72      346.97    168.84 o
   0   6  32        0.09      -43.36    162.21 o
   1   0  33      538.05      779.42    142.66 o
   2   0  33      781.97      930.80    184.39 o
   3   0  33       52.69      204.79    179.19 o
   0   1  33       94.18      126.24     93.39 o
   1   1  33       71.09       81.35     67.66 o
   2   1  33      330.80      339.06    102.79 o
   3   1  33       65.44      132.45    171.57 o
   0   2  33     1421.94     1595.55    129.44 o
   1   2  33      194.70      321.59     91.79 o
   2   2  33      634.85      762.05    108.75 o
   3   2  33       54.29      119.72    216.82 o
   4   2  33      142.62       96.42    203.96 o
   0   3  33      522.37      565.86    129.31 o
   1   3  33      234.78      199.99    132.75 o
   2   3  33      430.41      502.23    133.50 o
   3   3  33       60.26      194.89    219.17 o
   0   4  33        0.90       -9.05    127.00 o
   1   4  33      232.75      170.02    133.73 o
   2   4  33      505.77      733.46    246.21 o
   0   5  33        1.17      -54.81    152.74 o
   0   0  34        3.13       23.14    151.24 o
   1   0  34      502.99      547.67    109.73 o
   2   0  34       51.26      160.54    174.11 o
   0   1  34       13.30       16.13    106.97 o
   1   1  34      710.33     1073.44     99.09 o
   2   1  34      197.04      293.14    121.65 o
   0   2  34      494.24      567.98    101.41 o
   1   2  34      120.89      151.15     87.06 o
   2   2  34      201.18      268.31    133.11 o
   3   2  34      165.41      177.59    219.10 o
   0   3  34     1118.35     1321.54    170.54 o
   1   3  34       64.38       43.19    133.58 o
   2   3  34       53.11      -12.43    233.53 o
   0   4  34      107.42       72.00    148.38 o
   1   4  34      637.03      704.07    172.55 o
   1   0  35       27.45       54.20    165.19 o
   0   1  35        6.09       81.68    110.95 o
   1   1  35        2.79       24.11    118.79 o
   0   2  35     1154.15     1165.46    108.18 o
   1   2  35      215.24      219.22    101.55 o
   2   2  35      157.25      142.18    220.18 o
   0   3  35     1261.28     1456.47    140.99 o
   1   3  35       30.02       74.81    242.74 o
   0   0  36      299.31      559.74    159.65 o
   0   1  36        6.34       20.64    111.54 o
 
